# Supplementary material for: Exceptional origin activation revealed by comparative analysis in two laboratory yeast strains
Source: PLoS One. 2022 Feb 14;17(2):e0263569. doi: 10.1371/journal.pone.0263569 (PMC8843211; doi:10.1371/journal.pone.0263569)
Supplement: S1 File — Each origin is also marked by the origin category defined in the text. (XLSX) [file pone.0263569.s001.xlsx]

## Sheet: Sheet2
Data File S1. Complete list of all activated origins with their firing status in the RAD53 vs. rad53 cells in the A364a and W303 background. Those origins that fall into each of the 15 categories shown in Fig. 2 are marked as with value “1” in the corresponding columns.
Genomic Location	chr	Start (bp)	End (bp)	Mid_point (bp)	Name	Status	A364a	W303	Category 1	Category 2	Category 3	Category 4	Category 5	Category 6	Category 7	Category 8	Category 9	Category 10	Category 11	Category 12	Category 13	Category 14	Category 15
I-1	1	650	1791	1220.5	ARS102	Confirmed	No_firing	Checked	0	0	0	0	0	0	0	1	0	0	0	0	0	0	0
I-7	1	6136	7136	6636	ARS102.5	Confirmed	Checked	Checked	0	1	0	0	0	0	0	0	0	0	0	0	0	0	0
I-8	1	7998	8548	8273	ARS103	Confirmed	Checked	Checked	0	1	0	0	0	0	0	0	0	0	0	0	0	0	0
I-10	1	9775	10485	10130	ARS(1:10130)	Likely	No_firing	No_firing	0	0	0	0	0	0	0	0	0	0	0	0	0	0	0
I-17	1	16855	17565	17210	ARS(1:17210)	Likely	No_firing	Checked	0	0	0	0	0	0	0	1	0	0	0	0	0	0	0
I-31	1	30946	31184	31065	ARS104	Confirmed	Checked	Checked	0	1	0	0	0	0	0	0	0	0	0	0	0	0	0
I-42	1	40716	43300	42008	ARS105	Confirmed	Checked	Checked	0	1	0	0	0	0	0	0	0	0	0	0	0	0	0
I-70	1	70258	70491	70374.5	ARS106	Confirmed	Checked	Checked	0	1	0	0	0	0	0	0	0	0	0	0	0	0	0
I-102	1	98769	105769	102269	ARS(1:102269)	Likely	No_firing	No_firing	0	0	0	0	0	0	0	0	0	0	0	0	0	0	0
I-124	1	124350	124599	124474	ARS107	Confirmed	Unchecked	Unchecked	1	0	0	0	0	0	0	0	0	0	0	0	0	0	0
I-137	1	136900	137900	137400	ARS107.5	Confirmed	No_firing	No_firing	0	0	0	0	0	0	0	0	0	0	0	0	0	0	0
I-147	1	146703	147690	147196	ARS108	Confirmed	Unchecked	Unchecked	1	0	0	0	0	0	0	0	0	0	0	0	0	0	0
I-160	1	159906	160127	160016	ARS109	Confirmed	Unchecked	Unchecked	1	0	0	0	0	0	0	0	0	0	0	0	0	0	0
I-166	1	162000	170000	166000	ARS(1:166000)	Likely	Unchecked	No_firing	0	0	0	0	1	0	0	0	0	0	0	0	0	0	0
I-176	1	176154	176402	176278	ARS110	Confirmed	Checked	Unchecked	0	0	0	1	0	0	0	0	0	0	0	0	0	0	0
I-198	1	197385	198095	197740	ARS(1:197740)	Likely	Checked	Checked	0	1	0	0	0	0	0	0	0	0	0	0	0	0	0
I-206	1	202769	209769	206269	ARS(1:206269)	Likely	No_firing	No_firing	0	0	0	0	0	0	0	0	0	0	0	0	0	0	0
I-215	1	214879	215635	215257	ARS111	Confirmed	No_firing	No_firing	0	0	0	0	0	0	0	0	0	0	0	0	0	0	0
I-223	1	222871	224037	223454	ARS112	Confirmed	No_firing	No_firing	0	0	0	0	0	0	0	0	0	0	0	0	0	0	0
I-227	1	226100	227000	226550	ARS113	Confirmed	No_firing	No_firing	0	0	0	0	0	0	0	0	0	0	0	0	0	0	0
I-230	1	229635	230208	229922	ARS(1:229921.5)	Likely	No_firing	No_firing	0	0	0	0	0	0	0	0	0	0	0	0	0	0	0
II-0	2	39	686	362.5	ARS200	Confirmed	No_firing	No_firing	0	0	0	0	0	0	0	0	0	0	0	0	0	0	0
II-7	2	6123	7127	6625	ARS201	Confirmed	No_firing	No_firing	0	0	0	0	0	0	0	0	0	0	0	0	0	0	0
II-29	2	28933	29152	29042.5	ARS201.5	Confirmed	No_firing	Checked	0	0	0	0	0	0	0	1	0	0	0	0	0	0	0
II-39	2	38623	39068	38845.5	ARS201.7	Confirmed	No_firing	No_firing	0	0	0	0	0	0	0	0	0	0	0	0	0	0	0
II-63	2	63186	63421	63303.5	ARS202	Confirmed	Unchecked	Unchecked	1	0	0	0	0	0	0	0	0	0	0	0	0	0	0
II-72	2	70650	73350	72000	ARS(2:72000)	Likely	No_firing	No_firing	0	0	0	0	0	0	0	0	0	0	0	0	0	0	0
II-94	2	93410	93811	93610.5	ARS203	Confirmed	Checked	Checked	0	1	0	0	0	0	0	0	0	0	0	0	0	0	0
II-143	2	142868	144016	143442	ARS206	Confirmed	Checked	Checked	0	1	0	0	0	0	0	0	0	0	0	0	0	0	0
II-170	2	170049	170298	170174	ARS207	Confirmed	Checked	Checked	0	1	0	0	0	0	0	0	0	0	0	0	0	0	0
II-178	2	177529	177877	177703	ARS207.1	Confirmed	No_firing	Checked	0	0	0	0	0	0	0	1	0	0	0	0	0	0	0
II-188	2	187205	187915	187560	ARS(2:187560)	Likely	No_firing	Checked	0	0	0	0	0	0	0	1	0	0	0	0	0	0	0
II-198	2	198193	198434	198314	ARS207.5	Confirmed	Unchecked	Unchecked	1	0	0	0	0	0	0	0	0	0	0	0	0	0	0
II-210	2	209187	210063	209625	ARS207.8	Confirmed	Unchecked	Checkpoint-dependent	0	0	0	0	0	0	0	0	0	0	0	0	1	0	0
II-238	2	237644	237879	237762	ARS208	Confirmed	Unchecked	Unchecked	1	0	0	0	0	0	0	0	0	0	0	0	0	0	0
II-255	2	254890	255136	255013	ARS209	Confirmed	Unchecked	Unchecked	1	0	0	0	0	0	0	0	0	0	0	0	0	0	0
II-259	2	258430	259601	259016	ARS(2:259015.5)	Likely	No_firing	No_firing	0	0	0	0	0	0	0	0	0	0	0	0	0	0	0
II-283	2	283015	283913	283464	ARS210.5	Confirmed	No_firing	No_firing	0	0	0	0	0	0	0	0	0	0	0	0	0	0	0
II-326	2	326099	326335	326217	ARS211	Confirmed	Unchecked	Unchecked	1	0	0	0	0	0	0	0	0	0	0	0	0	0	0
II-379	2	378434	379194	378814	ARS212	Confirmed	Checked	Checked	0	1	0	0	0	0	0	0	0	0	0	0	0	0	0
II-390	2	389245	390368	389806	ARS213	Confirmed	Checked	Checked	0	1	0	0	0	0	0	0	0	0	0	0	0	0	0
II-408	2	407831	408064	407948	ARS214	Confirmed	Unchecked	Unchecked	1	0	0	0	0	0	0	0	0	0	0	0	0	0	0
II-418	2	417739	418035	417887	ARS215	Confirmed	Checked	Checked	0	1	0	0	0	0	0	0	0	0	0	0	0	0	0
II-441	2	440859	441697	441278	ARS215.5	Confirmed	No_firing	No_firing	0	0	0	0	0	0	0	0	0	0	0	0	0	0	0
II-487	2	486661	486909	486785	ARS216	Confirmed	Unchecked	Unchecked	1	0	0	0	0	0	0	0	0	0	0	0	0	0	0
II-499	2	497650	499350	498500	ARS(2:498500)	Likely	No_firing	No_firing	0	0	0	0	0	0	0	0	0	0	0	0	0	0	0
II-504	2	503701	505102	504402	ARS(2:504401.5)	Likely	No_firing	No_firing	0	0	0	0	0	0	0	0	0	0	0	0	0	0	0
II-517	2	516805	517805	517305	ARS217	Confirmed	Checked	Checked	0	1	0	0	0	0	0	0	0	0	0	0	0	0	0
II-539	2	539137	539699	539418	ARS218	Confirmed	Checked	Checked	0	1	0	0	0	0	0	0	0	0	0	0	0	0	0
II-549	2	543600	553600	548600	ARS(2:548600)	Likely	No_firing	No_firing	0	0	0	0	0	0	0	0	0	0	0	0	0	0	0
II-584	2	582650	584350	583500	ARS(2:583500)	Likely	No_firing	No_firing	0	0	0	0	0	0	0	0	0	0	0	0	0	0	0
II-592	2	591424	591713	591568	ARS219	Confirmed	Checked	Checked	0	1	0	0	0	0	0	0	0	0	0	0	0	0	0
II-612	2	611269	613200	612234	ARS219.5	Confirmed	No_firing	Checked	0	0	0	0	0	0	0	1	0	0	0	0	0	0	0
II-623	2	622625	622894	622760	ARS220	Confirmed	Unchecked	Unchecked	1	0	0	0	0	0	0	0	0	0	0	0	0	0	0
II-627	2	627135	627845	627490	ARS(2:627490)	Likely	No_firing	No_firing	0	0	0	0	0	0	0	0	0	0	0	0	0	0	0
II-632	2	631934	632246	632090	ARS221	Confirmed	Unchecked	Unchecked	1	0	0	0	0	0	0	0	0	0	0	0	0	0	0
II-676	2	675947	676667	676307	ARS221.5	Confirmed	No_firing	Checked	0	0	0	0	0	0	0	1	0	0	0	0	0	0	0
II-704	2	704250	704521	704386	ARS222	Confirmed	Checked	Checked	0	1	0	0	0	0	0	0	0	0	0	0	0	0	0
II-708	2	707158	708262	707710	ARS222.5	Confirmed	No_firing	No_firing	0	0	0	0	0	0	0	0	0	0	0	0	0	0	0
II-721	2	720601	721038	720820	ARS223	Confirmed	Checked	Checked	0	1	0	0	0	0	0	0	0	0	0	0	0	0	0
II-742	2	741512	741802	741657	ARS224	Confirmed	Checked	Checked	0	1	0	0	0	0	0	0	0	0	0	0	0	0	0
II-758	2	757390	757621	757506	ARS225	Confirmed	Checked	Checked	0	1	0	0	0	0	0	0	0	0	0	0	0	0	0
II-761	2	760355	761713	761034	ARS(2:761034)	Likely	No_firing	No_firing	0	0	0	0	0	0	0	0	0	0	0	0	0	0	0
II-774	2	773918	774348	774133	ARS227	Confirmed	Checked	Checked	0	1	0	0	0	0	0	0	0	0	0	0	0	0	0
II-792	2	792116	792340	792228	ARS228	Confirmed	Checked	Checked	0	1	0	0	0	0	0	0	0	0	0	0	0	0	0
II-797	2	796259	797162	796710	ARS228.5	Confirmed	Checked	Checked	0	1	0	0	0	0	0	0	0	0	0	0	0	0	0
II-802	2	801930	802617	802274	ARS229	Confirmed	Checked	Checked	0	1	0	0	0	0	0	0	0	0	0	0	0	0	0
III-1	3	837	1551	1194	ARS300	Confirmed	No_firing	No_firing	0	0	0	0	0	0	0	0	0	0	0	0	0	0	0
III-11	3	11145	11401	11273	ARS301	Confirmed	No_firing	No_firing	0	0	0	0	0	0	0	0	0	0	0	0	0	0	0
III-13	3	11303	14854	13078.5	ARS302a	Confirmed	No_firing	Checked	0	0	0	0	0	0	0	1	0	0	0	0	0	0	0
III-15	3	14574	14849	14711.5	ARS302b	Confirmed	No_firing	Checked	0	0	0	0	0	0	0	1	0	0	0	0	0	0	0
III-15	3	14870	15213	15041.5	ARS303	Confirmed	No_firing	Checked	0	0	0	0	0	0	0	1	0	0	0	0	0	0	0
III-16	3	15213	16274	15743.5	ARS320	Confirmed	No_firing	Checked	0	0	0	0	0	0	0	1	0	0	0	0	0	0	0
III-30	3	30199	30657	30428	ARS304	Confirmed	No_firing	Checked	0	0	0	0	0	0	0	1	0	0	0	0	0	0	0
III-39	3	39158	39706	39432	ARS305	Confirmed	Unchecked	Unchecked	1	0	0	0	0	0	0	0	0	0	0	0	0	0	0
III-75	3	74457	74677	74567	ARS306	Confirmed	Unchecked	Unchecked	1	0	0	0	0	0	0	0	0	0	0	0	0	0	0
III-109	3	108775	109291	109033	ARS307	Confirmed	Unchecked	Unchecked	1	0	0	0	0	0	0	0	0	0	0	0	0	0	0
III-115	3	114314	114933	114624	ARS308	Confirmed	No_firing	Unchecked	0	0	0	0	0	1	0	0	0	0	0	0	0	0	0
III-132	3	131978	132322	132150	ARS309	Confirmed	Unchecked	Unchecked	1	0	0	0	0	0	0	0	0	0	0	0	0	0	0
III-167	3	166494	167340	166917	ARS310	Confirmed	Unchecked	Unchecked	1	0	0	0	0	0	0	0	0	0	0	0	0	0	0
III-194	3	194256	194505	194380	ARS313	Confirmed	Checked	Checked	0	1	0	0	0	0	0	0	0	0	0	0	0	0	0
III-197	3	197369	197601	197485	ARS314	Confirmed	No_firing	No_firing	0	0	0	0	0	0	0	0	0	0	0	0	0	0	0
III-200	3	199935	200645	200290	ARS(3:200290)	Likely	No_firing	No_firing	0	0	0	0	0	0	0	0	0	0	0	0	0	0	0
III-206	3	203876	207534	205705	ARS314.5	Confirmed	Checked	No_firing	0	0	0	0	0	0	1	0	0	0	0	0	0	0	0
III-225	3	224807	225053	224930	ARS315	Confirmed	Checked	Unchecked	0	0	0	1	0	0	0	0	0	0	0	0	0	0	0
III-273	3	272844	273088	272966	ARS316	Confirmed	Checked	Checked	0	1	0	0	0	0	0	0	0	0	0	0	0	0	0
III-293	3	292524	292826	292675	ARS317	Confirmed	No_firing	Checked	0	0	0	0	0	0	0	1	0	0	0	0	0	0	0
III-295	3	294396	295027	294712	ARS318	Confirmed	Checked	Checked	0	1	0	0	0	0	0	0	0	0	0	0	0	0	0
III-308	3	304363	311363	307863	ARS(3:307863)	Likely	No_firing	Checked	0	0	0	0	0	0	0	1	0	0	0	0	0	0	0
III-316	3	315346	316232	315789	ARS319	Confirmed	No_firing	No_firing	0	0	0	0	0	0	0	0	0	0	0	0	0	0	0
IV-1	4	137	1392	764.5	ARS400	Confirmed	No_firing	No_firing	0	0	0	0	0	0	0	0	0	0	0	0	0	0	0
IV-9	4	7596	11052	9324	ARS(4:9324)	Likely	No_firing	No_firing	0	0	0	0	0	0	0	0	0	0	0	0	0	0	0
IV-16	4	15492	15739	15615.5	ARS403	Confirmed	No_firing	No_firing	0	0	0	0	0	0	0	0	0	0	0	0	0	0	0
IV-22	4	21265	22262	21763.5	ARS402.5	Confirmed	No_firing	No_firing	0	0	0	0	0	0	0	0	0	0	0	0	0	0	0
IV-46	4	46181	46237	46209	ARS404	Confirmed	Checked	Checked	0	1	0	0	0	0	0	0	0	0	0	0	0	0	0
IV-51	4	50245	50955	50600	ARS(4:50600)	Likely	No_firing	No_firing	0	0	0	0	0	0	0	0	0	0	0	0	0	0	0
IV-86	4	85945	86177	86061	ARS405	Confirmed	Checked	Checked	0	1	0	0	0	0	0	0	0	0	0	0	0	0	0
IV-96	4	95435	96145	95790	ARS(4:95790)	Likely	No_firing	No_firing	0	0	0	0	0	0	0	0	0	0	0	0	0	0	0
IV-101	4	100380	101355	100868	ARS405.5	Confirmed	No_firing	No_firing	0	0	0	0	0	0	0	0	0	0	0	0	0	0	0
IV-124	4	123617	123902	123760	ARS406	Confirmed	Unchecked	Unchecked	1	0	0	0	0	0	0	0	0	0	0	0	0	0	0
IV-138	4	137445	137808	137626	ARS407	Confirmed	Checked	Checked	0	1	0	0	0	0	0	0	0	0	0	0	0	0	0
IV-158	4	157744	158235	157990	ARS408	Confirmed	Checked	Checked	0	1	0	0	0	0	0	0	0	0	0	0	0	0	0
IV-213	4	212420	212669	212544	ARS409	Confirmed	Checked	Checked	0	1	0	0	0	0	0	0	0	0	0	0	0	0	0
IV-232	4	232140	232618	232379	ARS409.3	Confirmed	Checked	No_firing	0	0	0	0	0	0	1	0	0	0	0	0	0	0	0
IV-236	4	235935	236184	236060	ARS409.5	Confirmed	No_firing	Checked	0	0	0	0	0	0	0	1	0	0	0	0	0	0	0
IV-254	4	253789	254038	253914	ARS410	Confirmed	Checked	Checked	0	1	0	0	0	0	0	0	0	0	0	0	0	0	0
IV-257	4	256029	257132	256580	ARS(4:256580.5)	Likely	No_firing	No_firing	0	0	0	0	0	0	0	0	0	0	0	0	0	0	0
IV-317	4	316719	317111	316915	ARS412	Confirmed	Checked	Checked	0	1	0	0	0	0	0	0	0	0	0	0	0	0	0
IV-330	4	329564	329813	329688	ARS413	Confirmed	Unchecked	Unchecked	1	0	0	0	0	0	0	0	0	0	0	0	0	0	0
IV-351	4	350835	351804	351320	ARS413.5	Confirmed	No_firing	No_firing	0	0	0	0	0	0	0	0	0	0	0	0	0	0	0
IV-408	4	408070	408312	408191	ARS414	Confirmed	Unchecked	Unchecked	1	0	0	0	0	0	0	0	0	0	0	0	0	0	0
IV-435	4	435056	435388	435222	ARS415	Confirmed	Unchecked	Unchecked	1	0	0	0	0	0	0	0	0	0	0	0	0	0	0
IV-444	4	443318	444447	443882	ARS(4:443882.5)	Likely	Unchecked	Unchecked	1	0	0	0	0	0	0	0	0	0	0	0	0	0	0
IV-463	4	462430	462700	462565	ARS416	Confirmed	Unchecked	Unchecked	1	0	0	0	0	0	0	0	0	0	0	0	0	0	0
IV-477	4	476003	477577	476790	ARS(4:476790)	Likely	Checked	Checked	0	1	0	0	0	0	0	0	0	0	0	0	0	0	0
IV-484	4	483846	484091	483968	ARS417	Confirmed	Unchecked	Unchecked	1	0	0	0	0	0	0	0	0	0	0	0	0	0	0
IV-505	4	505336	505578	505457	ARS417.5	Confirmed	Unchecked	Unchecked	1	0	0	0	0	0	0	0	0	0	0	0	0	0	0
IV-555	4	555224	555461	555342	ARS418	Confirmed	Unchecked	Unchecked	1	0	0	0	0	0	0	0	0	0	0	0	0	0	0
IV-568	4	567490	567737	567614	ARS419	Confirmed	Unchecked	Unchecked	1	0	0	0	0	0	0	0	0	0	0	0	0	0	0
IV-629	4	629072	629669	629370	ARS420	Confirmed	Checked	Checked	0	1	0	0	0	0	0	0	0	0	0	0	0	0	0
IV-640	4	639859	640108	639984	ARS421	Confirmed	Checked	Checked	0	1	0	0	0	0	0	0	0	0	0	0	0	0	0
IV-645	4	641291	648291	644791	ARS(4:644791)	Likely	No_firing	No_firing	0	0	0	0	0	0	0	0	0	0	0	0	0	0	0
IV-703	4	702879	703125	703002	ARS422	Confirmed	Checked	Checked	0	1	0	0	0	0	0	0	0	0	0	0	0	0	0
IV-721	4	719873	721227	720550	ARS(4:720550)	Likely	No_firing	Checked	0	0	0	0	0	0	0	1	0	0	0	0	0	0	0
IV-749	4	748384	748630	748507	ARS422.5	Confirmed	Checked	Checked	0	1	0	0	0	0	0	0	0	0	0	0	0	0	0
IV-753	4	753159	753391	753275	ARS423	Confirmed	Checked	Checked	0	1	0	0	0	0	0	0	0	0	0	0	0	0	0
IV-806	4	806044	806270	806157	ARS425	Confirmed	Checked	Checked	0	1	0	0	0	0	0	0	0	0	0	0	0	0	0
IV-845	4	844597	845593	845095	ARS426.5	Confirmed	No_firing	No_firing	0	0	0	0	0	0	0	0	0	0	0	0	0	0	0
IV-859	4	858640	859840	859240	ARS(4:859240)	Likely	No_firing	No_firing	0	0	0	0	0	0	0	0	0	0	0	0	0	0	0
IV-879	4	875791	882791	879291	ARS(4:879291)	Likely	No_firing	Checked	0	0	0	0	0	0	0	1	0	0	0	0	0	0	0
IV-899	4	898253	899887	899070	ARS(4:899070)	Likely	Checked	Unchecked	0	0	0	1	0	0	0	0	0	0	0	0	0	0	0
IV-904	4	903824	904655	904240	ARS427.5	Confirmed	No_firing	No_firing	0	0	0	0	0	0	0	0	0	0	0	0	0	0	0
IV-914	4	913780	914029	913904	ARS428	Confirmed	Unchecked	Unchecked	1	0	0	0	0	0	0	0	0	0	0	0	0	0	0
IV-922	4	921682	921930	921806	ARS429	Confirmed	Checked	Checked	0	1	0	0	0	0	0	0	0	0	0	0	0	0	0
IV-943	4	942983	943975	943479	ARS429.5	Confirmed	No_firing	No_firing	0	0	0	0	0	0	0	0	0	0	0	0	0	0	0
IV-975	4	970250	980250	975250	ARS(4:975250)	Likely	No_firing	No_firing	0	0	0	0	0	0	0	0	0	0	0	0	0	0	0
IV-1017	4	1016624	1016922	1016773	ARS430	Confirmed	Unchecked	Unchecked	1	0	0	0	0	0	0	0	0	0	0	0	0	0	0
IV-1022	4	1021545	1022255	1021900	ARS(4:1021900)	Likely	No_firing	No_firing	0	0	0	0	0	0	0	0	0	0	0	0	0	0	0
IV-1034	4	1033069	1034182	1.03363e+06	ARS430.5	Confirmed	Checked	Checked	0	1	0	0	0	0	0	0	0	0	0	0	0	0	0
IV-1058	4	1057828	1058076	1057952	ARS431	Confirmed	Checked	Checked	0	1	0	0	0	0	0	0	0	0	0	0	0	0	0
IV-1110	4	1109955	1110196	1.11008e+06	ARS431.5	Confirmed	Checked	Checked	0	1	0	0	0	0	0	0	0	0	0	0	0	0	0
IV-1131	4	1130672	1131155	1.13091e+06	ARS431.7	Confirmed	No_firing	No_firing	0	0	0	0	0	0	0	0	0	0	0	0	0	0	0
IV-1159	4	1159250	1159499	1.15937e+06	ARS432	Confirmed	Unchecked	Unchecked	1	0	0	0	0	0	0	0	0	0	0	0	0	0	0
IV-1166	4	1165998	1166221	1.16611e+06	ARS432.5	Confirmed	Unchecked	Unchecked	1	0	0	0	0	0	0	0	0	0	0	0	0	0	0
IV-1205	4	1199800	1209800	1204800	ARS(4:1204800)	Likely	No_firing	No_firing	0	0	0	0	0	0	0	0	0	0	0	0	0	0	0
IV-1241	4	1240869	1241098	1.24098e+06	ARS433	Confirmed	Checked	Checked	0	1	0	0	0	0	0	0	0	0	0	0	0	0	0
IV-1276	4	1276212	1276440	1276326	ARS434	Confirmed	Checked	Checked	0	1	0	0	0	0	0	0	0	0	0	0	0	0	0
IV-1303	4	1302579	1302819	1302699	ARS435	Confirmed	Checked	Checked	0	1	0	0	0	0	0	0	0	0	0	0	0	0	0
IV-1308	4	1307650	1308850	1308250	ARS(4:1308250)	Likely	No_firing	No_firing	0	0	0	0	0	0	0	0	0	0	0	0	0	0	0
IV-1354	4	1353494	1353667	1.35358e+06	ARS437	Confirmed	Checked	Checked	0	1	0	0	0	0	0	0	0	0	0	0	0	0	0
IV-1380	4	1379198	1380752	1379975	ARS(4:1379975)	Likely	Checked	Checked	0	1	0	0	0	0	0	0	0	0	0	0	0	0	0
IV-1385	4	1385151	1385630	1.38539e+06	ARS439.5	Confirmed	Checked	Checked	0	1	0	0	0	0	0	0	0	0	0	0	0	0	0
IV-1404	4	1404277	1404512	1.40439e+06	ARS440	Confirmed	Checked	Checked	0	1	0	0	0	0	0	0	0	0	0	0	0	0	0
IV-1448	4	1447298	1448928	1448113	ARS441	Confirmed	Checked	Checked	0	1	0	0	0	0	0	0	0	0	0	0	0	0	0
IV-1455	4	1454012	1455590	1454801	ARS(4:1454801)	Likely	Checked	No_firing	0	0	0	0	0	0	1	0	0	0	0	0	0	0	0
IV-1462	4	1461849	1462161	1462005	ARS442	Confirmed	Checked	Checked	0	1	0	0	0	0	0	0	0	0	0	0	0	0	0
IV-1487	4	1486905	1487149	1487027	ARS446	Confirmed	Checked	Checked	0	1	0	0	0	0	0	0	0	0	0	0	0	0	0
IV-1499	4	1495291	1502291	1498791	ARS(4:1498791)	Likely	No_firing	No_firing	0	0	0	0	0	0	0	0	0	0	0	0	0	0	0
IV-1503	4	1502624	1503221	1.50292e+06	ARS447	Confirmed	Checked	Checked	0	1	0	0	0	0	0	0	0	0	0	0	0	0	0
IV-1506	4	1505300	1507153	1.50623e+06	ARS(4:1506226.5)	Likely	No_firing	No_firing	0	0	0	0	0	0	0	0	0	0	0	0	0	0	0
IV-1524	4	1522298	1526152	1524225	ARS(4:1524225)	Likely	No_firing	No_firing	0	0	0	0	0	0	0	0	0	0	0	0	0	0	0
V-4	5	4097	4185	4141	ARS502	Confirmed	No_firing	No_firing	0	0	0	0	0	0	0	0	0	0	0	0	0	0	0
V-7	5	6464	7230	6847	ARS503	Confirmed	No_firing	Checked	0	0	0	0	0	0	0	1	0	0	0	0	0	0	0
V-9	5	8786	10019	9402.5	ARS504	Confirmed	No_firing	No_firing	0	0	0	0	0	0	0	0	0	0	0	0	0	0	0
V-12	5	11713	12194	11953.5	ARS504.2	Confirmed	No_firing	Checked	0	0	0	0	0	0	0	1	0	0	0	0	0	0	0
V-18	5	17067	19023	18045	ARS(5:18045)	Likely	No_firing	Checked	0	0	0	0	0	0	0	1	0	0	0	0	0	0	0
V-59	5	59282	59516	59399	ARS507	Confirmed	Unchecked	Unchecked	1	0	0	0	0	0	0	0	0	0	0	0	0	0	0
V-94	5	93977	94218	94097.5	ARS508	Confirmed	Unchecked	Unchecked	1	0	0	0	0	0	0	0	0	0	0	0	0	0	0
V-110	5	108553	110467	109510	ARS(5:109510)	Likely	No_firing	Checked	0	0	0	0	0	0	0	1	0	0	0	0	0	0	0
V-146	5	145539	145782	145660	ARS510	Confirmed	Unchecked	Unchecked	1	0	0	0	0	0	0	0	0	0	0	0	0	0	0
V-174	5	173636	173874	173755	ARS511	Confirmed	Unchecked	Unchecked	1	0	0	0	0	0	0	0	0	0	0	0	0	0	0
V-193	5	192493	192926	192710	ARS511.5	Confirmed	No_firing	No_firing	0	0	0	0	0	0	0	0	0	0	0	0	0	0	0
V-213	5	212381	212630	212506	ARS512	Confirmed	Checked	Checked	0	1	0	0	0	0	0	0	0	0	0	0	0	0	0
V-256	5	255623	256957	256290	ARS(5:256290)	Likely	Checked	Checked	0	1	0	0	0	0	0	0	0	0	0	0	0	0	0
V-276	5	276127	276526	276326	ARS513.5	Confirmed	Checked	Checked	0	1	0	0	0	0	0	0	0	0	0	0	0	0	0
V-278	5	278073	278355	278214	ARS513.7	Confirmed	Checked	Checked	0	1	0	0	0	0	0	0	0	0	0	0	0	0	0
V-288	5	287504	287750	287627	ARS514	Confirmed	Unchecked	Unchecked	1	0	0	0	0	0	0	0	0	0	0	0	0	0	0
V-302	5	301565	302061	301813	ARS514.5	Confirmed	No_firing	Checked	0	0	0	0	0	0	0	1	0	0	0	0	0	0	0
V-317	5	316043	317307	316675	ARS(5:316675)	Likely	Unchecked	Unchecked	1	0	0	0	0	0	0	0	0	0	0	0	0	0	0
V-354	5	353504	353751	353628	ARS516	Confirmed	Unchecked	Unchecked	1	0	0	0	0	0	0	0	0	0	0	0	0	0	0
V-407	5	406747	406949	406848	ARS517	Confirmed	Unchecked	Unchecked	1	0	0	0	0	0	0	0	0	0	0	0	0	0	0
V-430	5	429861	431061	430461	ARS(5:430461)	Likely	No_firing	No_firing	0	0	0	0	0	0	0	0	0	0	0	0	0	0	0
V-439	5	438929	439178	439054	ARS518	Confirmed	Unchecked	Unchecked	1	0	0	0	0	0	0	0	0	0	0	0	0	0	0
V-443	5	442412	442731	442572	ARS519	Confirmed	No_firing	No_firing	0	0	0	0	0	0	0	0	0	0	0	0	0	0	0
V-499	5	498417	499343	498880	ARS520	Confirmed	Unchecked	Unchecked	1	0	0	0	0	0	0	0	0	0	0	0	0	0	0
V-521	5	520767	521025	520896	ARS521	Confirmed	Checked	Checked	0	1	0	0	0	0	0	0	0	0	0	0	0	0	0
V-550	5	549560	549809	549684	ARS522	Confirmed	Checked	Checked	0	1	0	0	0	0	0	0	0	0	0	0	0	0	0
V-563	5	559886	566886	563386	ARS(5:563386)	Likely	No_firing	No_firing	0	0	0	0	0	0	0	0	0	0	0	0	0	0	0
V-570	5	569020	570085	569552	ARS523	Confirmed	No_firing	No_firing	0	0	0	0	0	0	0	0	0	0	0	0	0	0	0
VI-1	6	23	1527	775	ARS(6:775)	Likely	Checked	No_firing	0	0	0	0	0	0	1	0	0	0	0	0	0	0	0
VI-6	6	5435	6155	5795	ARS600.1	Confirmed	No_firing	No_firing	0	0	0	0	0	0	0	0	0	0	0	0	0	0	0
VI-13	6	12174	13028	12601	ARS600.2	Confirmed	No_firing	No_firing	0	0	0	0	0	0	0	0	0	0	0	0	0	0	0
VI-19	6	18682	19864	19273	ARS600.3	Confirmed	Checked	Checked	0	1	0	0	0	0	0	0	0	0	0	0	0	0	0
VI-20	6	19669	20826	20247.5	ARS600.4	Confirmed	Checked	Checked	0	1	0	0	0	0	0	0	0	0	0	0	0	0	0
VI-33	6	32472	32995	32733.5	ARS601	Confirmed	Checked	Checked	0	1	0	0	0	0	0	0	0	0	0	0	0	0	0
VI-33	6	32666	33247	32956.5	ARS602	Confirmed	Checked	Checked	0	1	0	0	0	0	0	0	0	0	0	0	0	0	0
VI-62	6	61781	62981	62381	ARS(6:62381)	Likely	No_firing	No_firing	0	0	0	0	0	0	0	0	0	0	0	0	0	0	0
VI-69	6	68690	68869	68779.5	ARS603	Confirmed	Checked	Checked	0	1	0	0	0	0	0	0	0	0	0	0	0	0	0
VI-99	6	95000	103000	99000	ARS(6:99000)	Likely	Checked	Checked	0	1	0	0	0	0	0	0	0	0	0	0	0	0	0
VI-105	6	104456	104695	104576	ARS603.1	Confirmed	No_firing	No_firing	0	0	0	0	0	0	0	0	0	0	0	0	0	0	0
VI-119	6	118631	118952	118792	ARS603.5	Confirmed	Unchecked	Unchecked	1	0	0	0	0	0	0	0	0	0	0	0	0	0	0
VI-128	6	127745	128066	127906	ARS604	Confirmed	No_firing	Checked	0	0	0	0	0	0	0	1	0	0	0	0	0	0	0
VI-136	6	135979	136080	136030	ARS605	Confirmed	Unchecked	Unchecked	1	0	0	0	0	0	0	0	0	0	0	0	0	0	0
VI-168	6	167606	168041	167824	ARS606	Confirmed	Unchecked	Unchecked	1	0	0	0	0	0	0	0	0	0	0	0	0	0	0
VI-199	6	199382	199493	199438	ARS607	Confirmed	Unchecked	Unchecked	1	0	0	0	0	0	0	0	0	0	0	0	0	0	0
VI-217	6	216344	216692	216518	ARS608	Confirmed	Checked	Checked	0	1	0	0	0	0	0	0	0	0	0	0	0	0	0
VI-254	6	253316	253800	253558	ARS608.5	Confirmed	No_firing	No_firing	0	0	0	0	0	0	0	0	0	0	0	0	0	0	0
VI-256	6	256263	256418	256340	ARS609	Confirmed	Checked	Checked	0	1	0	0	0	0	0	0	0	0	0	0	0	0	0
VI-269	6	268255	268965	268610	ARS(6:268610)	Likely	No_firing	No_firing	0	0	0	0	0	0	0	0	0	0	0	0	0	0	0
VI-270	6	269404	270022	269713	ARS610	Confirmed	No_firing	No_firing	0	0	0	0	0	0	0	0	0	0	0	0	0	0	0
VII-8	7	6261	8789	7525	ARS(7:7525)	Likely	No_firing	No_firing	0	0	0	0	0	0	0	0	0	0	0	0	0	0	0
VII-18	7	17629	18112	17870.5	ARS700.5	Confirmed	Checked	Checked	0	1	0	0	0	0	0	0	0	0	0	0	0	0	0
VII-26	7	22647	29647	26147	ARS(7:26147)	Likely	No_firing	No_firing	0	0	0	0	0	0	0	0	0	0	0	0	0	0	0
VII-33	7	31980	34434	33207	ARS(7:33207)	Likely	No_firing	Checked	0	0	0	0	0	0	0	1	0	0	0	0	0	0	0
VII-64	7	64279	64528	64403.5	ARS702	Confirmed	Checked	Checked	0	1	0	0	0	0	0	0	0	0	0	0	0	0	0
VII-112	7	112080	112319	112200	ARS704	Confirmed	Checked	Checked	0	1	0	0	0	0	0	0	0	0	0	0	0	0	0
VII-115	7	114385	115095	114740	ARS(7:114740)	Likely	No_firing	Checked	0	0	0	0	0	0	0	1	0	0	0	0	0	0	0
VII-118	7	117471	117955	117713	ARS706	Confirmed	No_firing	No_firing	0	0	0	0	0	0	0	0	0	0	0	0	0	0	0
VII-163	7	163180	163447	163314	ARS707	Confirmed	Unchecked	Unchecked	1	0	0	0	0	0	0	0	0	0	0	0	0	0	0
VII-171	7	170773	172017	171395	ARS(7:171395)	Likely	No_firing	Checked	0	0	0	0	0	0	0	1	0	0	0	0	0	0	0
VII-187	7	187241	187651	187446	ARS709	Confirmed	Checked	Checked	0	1	0	0	0	0	0	0	0	0	0	0	0	0	0
VII-204	7	203917	204159	204038	ARS710	Confirmed	Unchecked	Unchecked	1	0	0	0	0	0	0	0	0	0	0	0	0	0	0
VII-232	7	231909	231984	231946	ARS711	Confirmed	No_firing	No_firing	0	0	0	0	0	0	0	0	0	0	0	0	0	0	0
VII-241	7	240972	241441	241206	ARS712	Confirmed	Checked	Checked	0	1	0	0	0	0	0	0	0	0	0	0	0	0	0
VII-267	7	266526	267726	267126	ARS(7:267126)	Likely	No_firing	No_firing	0	0	0	0	0	0	0	0	0	0	0	0	0	0	0
VII-270	7	268879	270680	269780	ARS(7:269779.5)	Likely	No_firing	No_firing	0	0	0	0	0	0	0	0	0	0	0	0	0	0	0
VII-275	7	274818	275367	275092	ARS(7:275092.5)	Likely	No_firing	No_firing	0	0	0	0	0	0	0	0	0	0	0	0	0	0	0
VII-286	7	285951	286246	286098	ARS714	Confirmed	Unchecked	Unchecked	1	0	0	0	0	0	0	0	0	0	0	0	0	0	0
VII-288	7	287952	289013	288482	ARS(7:288482.5)	Likely	No_firing	No_firing	0	0	0	0	0	0	0	0	0	0	0	0	0	0	0
VII-319	7	318745	319455	319100	ARS(7:319100)	Likely	No_firing	Checked	0	0	0	0	0	0	0	1	0	0	0	0	0	0	0
VII-353	7	352695	352917	352806	ARS716	Confirmed	Checked	Checked	0	1	0	0	0	0	0	0	0	0	0	0	0	0	0
VII-389	7	388658	388892	388775	ARS717	Confirmed	Unchecked	Unchecked	1	0	0	0	0	0	0	0	0	0	0	0	0	0	0
VII-421	7	421093	421342	421218	ARS718	Confirmed	Unchecked	Unchecked	1	0	0	0	0	0	0	0	0	0	0	0	0	0	0
VII-481	7	479993	482537	481265	ARS(7:481265)	Likely	No_firing	No_firing	0	0	0	0	0	0	0	0	0	0	0	0	0	0	0
VII-485	7	484932	485160	485046	ARS719	Confirmed	Unchecked	Unchecked	1	0	0	0	0	0	0	0	0	0	0	0	0	0	0
VII-509	7	508729	508978	508854	ARS720	Confirmed	Unchecked	Unchecked	1	0	0	0	0	0	0	0	0	0	0	0	0	0	0
VII-540	7	534750	544750	539750	ARS(7:539750)	Likely	No_firing	No_firing	0	0	0	0	0	0	0	0	0	0	0	0	0	0	0
VII-569	7	568490	568738	568614	ARS721	Confirmed	No_firing	Checked	0	0	0	0	0	0	0	1	0	0	0	0	0	0	0
VII-575	7	574622	574916	574769	ARS722	Confirmed	Unchecked	Unchecked	1	0	0	0	0	0	0	0	0	0	0	0	0	0	0
VII-576	7	574978	576840	575909	ARS(7:575909)	Likely	Unchecked	Unchecked	1	0	0	0	0	0	0	0	0	0	0	0	0	0	0
VII-607	7	607176	607619	607398	ARS724.5	Confirmed	No_firing	No_firing	0	0	0	0	0	0	0	0	0	0	0	0	0	0	0
VII-621	7	620243	622517	621380	ARS(7:621380)	Likely	No_firing	No_firing	0	0	0	0	0	0	0	0	0	0	0	0	0	0	0
VII-654	7	653611	654091	653851	ARS726	Confirmed	Checked	Checked	0	1	0	0	0	0	0	0	0	0	0	0	0	0	0
VII-660	7	659809	660054	659932	ARS727	Confirmed	Unchecked	Unchecked	1	0	0	0	0	0	0	0	0	0	0	0	0	0	0
VII-715	7	715273	715556	715414	ARS728	Confirmed	Unchecked	Unchecked	1	0	0	0	0	0	0	0	0	0	0	0	0	0	0
VII-778	7	777967	778216	778092	ARS729	Confirmed	Unchecked	Unchecked	1	0	0	0	0	0	0	0	0	0	0	0	0	0	0
VII-796	7	795134	796306	795720	ARS(7:795720)	Likely	No_firing	No_firing	0	0	0	0	0	0	0	0	0	0	0	0	0	0	0
VII-801	7	800891	802091	801491	ARS(7:801491)	Likely	No_firing	No_firing	0	0	0	0	0	0	0	0	0	0	0	0	0	0	0
VII-835	7	834492	834736	834614	ARS731	Confirmed	Unchecked	Unchecked	1	0	0	0	0	0	0	0	0	0	0	0	0	0	0
VII-847	7	845923	848287	847105	ARS(7:847105)	Likely	No_firing	No_firing	0	0	0	0	0	0	0	0	0	0	0	0	0	0	0
VII-888	7	888350	888599	888474	ARS731.5	Confirmed	Unchecked	Unchecked	1	0	0	0	0	0	0	0	0	0	0	0	0	0	0
VII-917	7	916675	917170	916922	ARS732	Confirmed	Checked	Checked	0	1	0	0	0	0	0	0	0	0	0	0	0	0	0
VII-970	7	969741	970941	970341	ARS(7:970341)	Likely	No_firing	No_firing	0	0	0	0	0	0	0	0	0	0	0	0	0	0	0
VII-978	7	977730	977979	977854	ARS733	Confirmed	Checked	Checked	0	1	0	0	0	0	0	0	0	0	0	0	0	0	0
VII-1000	7	999448	999695	999572	ARS734	Confirmed	Checked	Checked	0	1	0	0	0	0	0	0	0	0	0	0	0	0	0
VII-1002	7	1002182	1002571	1.00238e+06	ARS735	Confirmed	No_firing	No_firing	0	0	0	0	0	0	0	0	0	0	0	0	0	0	0
VII-1005	7	1004198	1006102	1005150	ARS(7:1005150)	Likely	No_firing	No_firing	0	0	0	0	0	0	0	0	0	0	0	0	0	0	0
VII-1063	7	1063254	1063715	1.06348e+06	ARS735.5	Confirmed	Checked	Checked	0	1	0	0	0	0	0	0	0	0	0	0	0	0	0
VII-1074	7	1073298	1074352	1073825	ARS(7:1073825)	Likely	No_firing	No_firing	0	0	0	0	0	0	0	0	0	0	0	0	0	0	0
VII-1084	7	1082959	1084336	1.08365e+06	ARS131a	Confirmed	No_firing	Checked	0	0	0	0	0	0	0	1	0	0	0	0	0	0	0
VII-1090	7	1089548	1090902	1090225	ARS(7:1090225)	Likely	No_firing	No_firing	0	0	0	0	0	0	0	0	0	0	0	0	0	0	0
VIII-6	8	5158	6168	5663	ARS131n	Confirmed	Checked	No_firing	0	0	0	0	0	0	1	0	0	0	0	0	0	0	0
VIII-8	8	7534	7782	7658	ARS802	Confirmed	Checked	Checked	0	1	0	0	0	0	0	0	0	0	0	0	0	0	0
VIII-11	8	9711	11566	10638.5	ARS(8:10638.5)	Likely	No_firing	Checked	0	0	0	0	0	0	0	1	0	0	0	0	0	0	0
VIII-46	8	45589	46076	45832.5	ARS804	Confirmed	Checked	Checked	0	1	0	0	0	0	0	0	0	0	0	0	0	0	0
VIII-58	8	56650	59172	57911	ARS(8:57911)	Likely	No_firing	No_firing	0	0	0	0	0	0	0	0	0	0	0	0	0	0	0
VIII-64	8	64255	64489	64372	ARS805	Confirmed	Unchecked	Unchecked	1	0	0	0	0	0	0	0	0	0	0	0	0	0	0
VIII-95	8	94759	95192	94975.5	ARS805.5	Confirmed	No_firing	Checked	0	0	0	0	0	0	0	1	0	0	0	0	0	0	0
VIII-112	8	111293	111766	111530	ARS805.7	Confirmed	No_firing	Unchecked	0	0	0	0	0	1	0	0	0	0	0	0	0	0	0
VIII-116	8	115683	117257	116470	ARS(8:116470)	Likely	Unchecked	Unchecked	1	0	0	0	0	0	0	0	0	0	0	0	0	0	0
VIII-133	8	133347	133591	133469	ARS807	Confirmed	Unchecked	Unchecked	1	0	0	0	0	0	0	0	0	0	0	0	0	0	0
VIII-135	8	134268	135517	134892	ARS(8:134892.5)	Likely	Unchecked	Unchecked	1	0	0	0	0	0	0	0	0	0	0	0	0	0	0
VIII-141	8	140340	141265	140802	ARS808	Confirmed	No_firing	No_firing	0	0	0	0	0	0	0	0	0	0	0	0	0	0	0
VIII-169	8	168531	168773	168652	ARS809	Confirmed	Checked	Checked	0	1	0	0	0	0	0	0	0	0	0	0	0	0	0
VIII-193	8	192459	193659	193059	ARS(8:193059)	Likely	No_firing	No_firing	0	0	0	0	0	0	0	0	0	0	0	0	0	0	0
VIII-198	8	197814	199014	198414	ARS(8:198414)	Likely	No_firing	No_firing	0	0	0	0	0	0	0	0	0	0	0	0	0	0	0
VIII-214	8	213179	213861	213520	ARS810	Confirmed	No_firing	Checked	0	0	0	0	0	0	0	1	0	0	0	0	0	0	0
VIII-215	8	214885	215595	215240	ARS(8:215240)	Likely	No_firing	Checked	0	0	0	0	0	0	0	1	0	0	0	0	0	0	0
VIII-219	8	218344	219498	218921	ARS(8:218921)	Likely	No_firing	No_firing	0	0	0	0	0	0	0	0	0	0	0	0	0	0	0
VIII-246	8	245719	245968	245844	ARS813	Confirmed	Checked	Checked	0	1	0	0	0	0	0	0	0	0	0	0	0	0	0
VIII-287	8	286650	287981	287316	ARS(8:287315.5)	Likely	No_firing	No_firing	0	0	0	0	0	0	0	0	0	0	0	0	0	0	0
VIII-297	8	296882	297475	297178	ARS815	Confirmed	Unchecked	Unchecked	1	0	0	0	0	0	0	0	0	0	0	0	0	0	0
VIII-345	8	344375	345085	344730	ARS(8:344730)	Likely	No_firing	No_firing	0	0	0	0	0	0	0	0	0	0	0	0	0	0	0
VIII-360	8	359469	359928	359698	ARS816	Confirmed	Checked	Checked	0	1	0	0	0	0	0	0	0	0	0	0	0	0	0
VIII-367	8	363335	370335	366835	ARS(8:366835)	Likely	No_firing	No_firing	0	0	0	0	0	0	0	0	0	0	0	0	0	0	0
VIII-381	8	380153	382157	381155	ARS(8:381155)	Likely	Checked	Checked	0	1	0	0	0	0	0	0	0	0	0	0	0	0	0
VIII-392	8	392148	392391	392270	ARS818	Confirmed	Checked	Checked	0	1	0	0	0	0	0	0	0	0	0	0	0	0	0
VIII-406	8	406012	406508	406260	ARS818.5	Confirmed	No_firing	No_firing	0	0	0	0	0	0	0	0	0	0	0	0	0	0	0
VIII-448	8	447619	447853	447736	ARS820	Confirmed	Unchecked	Unchecked	1	0	0	0	0	0	0	0	0	0	0	0	0	0	0
VIII-475	8	474309	474793	474551	ARS821	Confirmed	Checked	Checked	0	1	0	0	0	0	0	0	0	0	0	0	0	0	0
VIII-502	8	501751	501992	501872	ARS822	Confirmed	Checked	Checked	0	1	0	0	0	0	0	0	0	0	0	0	0	0	0
VIII-520	8	520016	520630	520323	ARS823	Confirmed	Checked	Checked	0	1	0	0	0	0	0	0	0	0	0	0	0	0	0
VIII-536	8	535403	535836	535620	ARS823.5	Confirmed	Checked	No_firing	0	0	0	0	0	0	1	0	0	0	0	0	0	0	0
VIII-551	8	550163	551317	550740	ARS(8:550740)	Likely	No_firing	Checked	0	0	0	0	0	0	0	1	0	0	0	0	0	0	0
VIII-556	8	555996	556327	556162	ARS824	Confirmed	No_firing	No_firing	0	0	0	0	0	0	0	0	0	0	0	0	0	0	0
IX-8	9	6794	9748	8271	ARS(9:8271)	Likely	No_firing	No_firing	0	0	0	0	0	0	0	0	0	0	0	0	0	0	0
IX-17	9	15901	19066	17483.5	ARS(9:17483.5)	Likely	No_firing	No_firing	0	0	0	0	0	0	0	0	0	0	0	0	0	0	0
IX-31	9	30065	31646	30855.5	ARS(9:30855.5)	Likely	No_firing	No_firing	0	0	0	0	0	0	0	0	0	0	0	0	0	0	0
IX-34	9	33335	33803	33569	ARS905	Confirmed	Checked	Checked	0	1	0	0	0	0	0	0	0	0	0	0	0	0	0
IX-74	9	73803	74220	74011.5	ARS907	Confirmed	Checked	Unchecked	0	0	0	1	0	0	0	0	0	0	0	0	0	0	0
IX-80	9	80058	80557	80307.5	ARS908	Confirmed	Checked	Checked	0	1	0	0	0	0	0	0	0	0	0	0	0	0	0
IX-106	9	105821	106048	105934	ARS909	Confirmed	Unchecked	Unchecked	1	0	0	0	0	0	0	0	0	0	0	0	0	0	0
IX-136	9	136094	136335	136214	ARS911	Confirmed	Checked	Checked	0	1	0	0	0	0	0	0	0	0	0	0	0	0	0
IX-163	9	162936	163302	163119	ARS911.5	Confirmed	No_firing	No_firing	0	0	0	0	0	0	0	0	0	0	0	0	0	0	0
IX-175	9	175034	175355	175194	ARS912	Confirmed	Checked	Checked	0	1	0	0	0	0	0	0	0	0	0	0	0	0	0
IX-183	9	179591	186591	183091	ARS(9:183091)	Likely	No_firing	No_firing	0	0	0	0	0	0	0	0	0	0	0	0	0	0	0
IX-190	9	189523	190747	190135	ARS(9:190135)	Likely	Checked	Checked	0	1	0	0	0	0	0	0	0	0	0	0	0	0	0
IX-205	9	201591	208591	205091	ARS(9:205091)	Likely	No_firing	No_firing	0	0	0	0	0	0	0	0	0	0	0	0	0	0	0
IX-215	9	214675	214826	214750	ARS913	Confirmed	Unchecked	Unchecked	1	0	0	0	0	0	0	0	0	0	0	0	0	0	0
IX-220	9	216591	223591	220091	ARS(9:220091)	Likely	No_firing	No_firing	0	0	0	0	0	0	0	0	0	0	0	0	0	0	0
IX-226	9	224943	227297	226120	ARS(9:226120)	Likely	Checked	Checked	0	1	0	0	0	0	0	0	0	0	0	0	0	0	0
IX-246	9	245694	245932	245813	ARS913.5	Confirmed	Checked	Unchecked	0	0	0	1	0	0	0	0	0	0	0	0	0	0	0
IX-248	9	247579	247800	247690	ARS914	Confirmed	Unchecked	Unchecked	1	0	0	0	0	0	0	0	0	0	0	0	0	0	0
IX-249	9	247893	249347	248620	ARS(9:248620)	Likely	Unchecked	Unchecked	1	0	0	0	0	0	0	0	0	0	0	0	0	0	0
IX-280	9	279618	280818	280218	ARS(9:280218)	Likely	No_firing	No_firing	0	0	0	0	0	0	0	0	0	0	0	0	0	0	0
IX-311	9	310583	311070	310826	ARS916	Confirmed	Checked	Checked	0	1	0	0	0	0	0	0	0	0	0	0	0	0	0
IX-342	9	341853	342096	341974	ARS919	Confirmed	Unchecked	Unchecked	1	0	0	0	0	0	0	0	0	0	0	0	0	0	0
IX-357	9	357156	357393	357274	ARS920	Confirmed	Unchecked	Unchecked	1	0	0	0	0	0	0	0	0	0	0	0	0	0	0
IX-407	9	405633	407617	406625	ARS(9:406625)	Likely	No_firing	Checked	0	0	0	0	0	0	0	1	0	0	0	0	0	0	0
IX-412	9	411817	412053	411935	ARS922	Confirmed	Unchecked	Unchecked	1	0	0	0	0	0	0	0	0	0	0	0	0	0	0
IX-433	9	432496	432994	432745	ARS922.5	Confirmed	No_firing	No_firing	0	0	0	0	0	0	0	0	0	0	0	0	0	0	0
IX-439	9	437553	439847	438700	ARS(9:438700)	Likely	No_firing	No_firing	0	0	0	0	0	0	0	0	0	0	0	0	0	0	0
X-0	10	64	577	320.5	ARS1001	Confirmed	No_firing	No_firing	0	0	0	0	0	0	0	0	0	0	0	0	0	0	0
X-8	10	7444	7943	7693.5	ARS1002	Confirmed	No_firing	No_firing	0	0	0	0	0	0	0	0	0	0	0	0	0	0	0
X-16	10	16123	16762	16442.5	ARS1003	Confirmed	No_firing	No_firing	0	0	0	0	0	0	0	0	0	0	0	0	0	0	0
X-24	10	23661	24158	23909.5	ARS1004	Confirmed	Checked	Checked	0	1	0	0	0	0	0	0	0	0	0	0	0	0	0
X-68	10	67467	67949	67708	ARS1005	Confirmed	Unchecked	Checked	0	0	1	0	0	0	0	0	0	0	0	0	0	0	0
X-100	10	99359	99796	99577.5	ARS1006	Confirmed	No_firing	Unchecked	0	0	0	0	0	1	0	0	0	0	0	0	0	0	0
X-114	10	113226	113828	113527	ARS1007	Confirmed	Checked	Checked	0	1	0	0	0	0	0	0	0	0	0	0	0	0	0
X-162	10	161435	161860	161648	ARS1007.5	Confirmed	Checked	Checked	0	1	0	0	0	0	0	0	0	0	0	0	0	0	0
X-171	10	167433	174433	170933	ARS(10:170933)	Likely	No_firing	No_firing	0	0	0	0	0	0	0	0	0	0	0	0	0	0	0
X-204	10	203729	204614	204172	ARS1008	Confirmed	Unchecked	Unchecked	1	0	0	0	0	0	0	0	0	0	0	0	0	0	0
X-228	10	228248	228740	228494	ARS1009	Confirmed	Unchecked	Unchecked	1	0	0	0	0	0	0	0	0	0	0	0	0	0	0
X-249	10	248600	249300	248950	ARS1009.5	Confirmed	No_firing	Checked	0	0	0	0	0	0	0	1	0	0	0	0	0	0	0
X-269	10	268050	269250	268650	ARS(10:268650)	Likely	No_firing	No_firing	0	0	0	0	0	0	0	0	0	0	0	0	0	0	0
X-299	10	298471	298952	298712	ARS1010	Confirmed	Checked	Checked	0	1	0	0	0	0	0	0	0	0	0	0	0	0	0
X-305	10	301433	308433	304933	ARS(10:304933)	Likely	No_firing	No_firing	0	0	0	0	0	0	0	0	0	0	0	0	0	0	0
X-337	10	336976	337225	337100	ARS1011	Confirmed	Checked	Checked	0	1	0	0	0	0	0	0	0	0	0	0	0	0	0
X-355	10	353463	355722	354592	ARS(10:354592.5)	Likely	Checked	Checked	0	1	0	0	0	0	0	0	0	0	0	0	0	0	0
X-375	10	374575	374818	374696	ARS1012	Confirmed	Unchecked	Unchecked	1	0	0	0	0	0	0	0	0	0	0	0	0	0	0
X-376	10	375401	375923	375662	ARS1013	Confirmed	Unchecked	Unchecked	1	0	0	0	0	0	0	0	0	0	0	0	0	0	0
X-417	10	416888	417134	417011	ARS1014	Confirmed	Unchecked	Unchecked	1	0	0	0	0	0	0	0	0	0	0	0	0	0	0
X-442	10	442248	442658	442453	ARS1015	Confirmed	Unchecked	Unchecked	1	0	0	0	0	0	0	0	0	0	0	0	0	0	0
X-455	10	454276	455248	454762	ARS1016	Confirmed	No_firing	Checkpoint-dependent	0	0	0	0	0	0	0	0	0	0	0	0	0	0	1
X-459	10	459029	459588	459308	ARS1017	Confirmed	Unchecked	Unchecked	1	0	0	0	0	0	0	0	0	0	0	0	0	0	0
X-475	10	469670	479670	474670	ARS(10:474670)	Likely	No_firing	No_firing	0	0	0	0	0	0	0	0	0	0	0	0	0	0	0
X-502	10	501595	502525	502060	ARS1017.5	Confirmed	No_firing	No_firing	0	0	0	0	0	0	0	0	0	0	0	0	0	0	0
X-540	10	540239	540474	540356	ARS1018	Confirmed	Unchecked	Unchecked	1	0	0	0	0	0	0	0	0	0	0	0	0	0	0
X-609	10	609000	609750	609375	ARS1018.5	Confirmed	No_firing	No_firing	0	0	0	0	0	0	0	0	0	0	0	0	0	0	0
X-613	10	612542	612975	612758	ARS1019	Confirmed	Unchecked	Unchecked	1	0	0	0	0	0	0	0	0	0	0	0	0	0	0
X-644	10	643813	644767	644290	ARS(10:644290)	Likely	No_firing	Checked	0	0	0	0	0	0	0	1	0	0	0	0	0	0	0
X-654	10	654069	654309	654189	ARS1020	Confirmed	Checked	Checked	0	1	0	0	0	0	0	0	0	0	0	0	0	0	0
X-684	10	683328	683817	683572	ARS1021	Confirmed	Unchecked	Unchecked	1	0	0	0	0	0	0	0	0	0	0	0	0	0	0
X-712	10	711590	711837	711714	ARS1022	Confirmed	No_firing	No_firing	0	0	0	0	0	0	0	0	0	0	0	0	0	0	0
X-719	10	713860	723860	718860	ARS(10:718860)	Likely	No_firing	No_firing	0	0	0	0	0	0	0	0	0	0	0	0	0	0	0
X-730	10	729677	730208	729942	ARS1023	Confirmed	No_firing	No_firing	0	0	0	0	0	0	0	0	0	0	0	0	0	0	0
X-737	10	736728	736970	736849	ARS1024	Confirmed	No_firing	No_firing	0	0	0	0	0	0	0	0	0	0	0	0	0	0	0
X-744	10	744102	744703	744402	ARS1025	Confirmed	No_firing	No_firing	0	0	0	0	0	0	0	0	0	0	0	0	0	0	0
XI-1	11	23	2746	1384.5	ARS(11:1384.5)	Likely	Checked	No_firing	0	0	0	0	0	0	1	0	0	0	0	0	0	0	0
XI-8	11	7397	9007	8202	ARS(11:8202)	Likely	No_firing	Checked	0	0	0	0	0	0	0	1	0	0	0	0	0	0	0
XI-16	11	15455	16165	15810	ARS(11:15810)	Likely	Checked	Checked	0	1	0	0	0	0	0	0	0	0	0	0	0	0	0
XI-42	11	42110	42563	42336.5	ARS1102.5	Confirmed	Checked	Checked	0	1	0	0	0	0	0	0	0	0	0	0	0	0	0
XI-56	11	55670	55917	55793.5	ARS1103	Confirmed	Unchecked	Unchecked	1	0	0	0	0	0	0	0	0	0	0	0	0	0	0
XI-98	11	98329	98568	98448.5	ARS1104.5	Confirmed	Checked	Checked	0	1	0	0	0	0	0	0	0	0	0	0	0	0	0
XI-114	11	113073	115127	114100	ARS(11:114100)	Likely	Checked	Checked	0	1	0	0	0	0	0	0	0	0	0	0	0	0	0
XI-146	11	145433	145893	145663	ARS1105.5	Confirmed	No_firing	No_firing	0	0	0	0	0	0	0	0	0	0	0	0	0	0	0
XI-153	11	152934	153173	153054	ARS1106	Confirmed	Unchecked	Unchecked	1	0	0	0	0	0	0	0	0	0	0	0	0	0	0
XI-196	11	196038	196284	196161	ARS1106.3	Confirmed	No_firing	Checked	0	0	0	0	0	0	0	1	0	0	0	0	0	0	0
XI-200	11	199886	200537	200212	ARS1106.5	Confirmed	No_firing	No_firing	0	0	0	0	0	0	0	0	0	0	0	0	0	0	0
XI-213	11	213080	213385	213232	ARS1106.7	Confirmed	Unchecked	Unchecked	1	0	0	0	0	0	0	0	0	0	0	0	0	0	0
XI-236	11	235293	236577	235935	ARS(11:235935)	Likely	No_firing	No_firing	0	0	0	0	0	0	0	0	0	0	0	0	0	0	0
XI-258	11	257390	257839	257614	ARS1107	Confirmed	Unchecked	Unchecked	1	0	0	0	0	0	0	0	0	0	0	0	0	0	0
XI-302	11	302152	302524	302338	ARS1107.5	Confirmed	Unchecked	Unchecked	1	0	0	0	0	0	0	0	0	0	0	0	0	0	0
XI-329	11	329322	329571	329446	ARS1109	Confirmed	Unchecked	Unchecked	1	0	0	0	0	0	0	0	0	0	0	0	0	0	0
XI-334	11	333114	334557	333836	ARS(11:333835.5)	Likely	No_firing	No_firing	0	0	0	0	0	0	0	0	0	0	0	0	0	0	0
XI-389	11	388607	388902	388754	ARS1112	Confirmed	Checked	Checked	0	1	0	0	0	0	0	0	0	0	0	0	0	0	0
XI-417	11	416822	417055	416938	ARS1113	Confirmed	Unchecked	Unchecked	1	0	0	0	0	0	0	0	0	0	0	0	0	0	0
XI-445	11	444561	445028	444794	ARS1113.5	Confirmed	No_firing	No_firing	0	0	0	0	0	0	0	0	0	0	0	0	0	0	0
XI-448	11	447657	447892	447774	ARS1114	Confirmed	Unchecked	Unchecked	1	0	0	0	0	0	0	0	0	0	0	0	0	0	0
XI-457	11	454453	459197	456825	ARS1114.5	Confirmed	Unchecked	Unchecked	1	0	0	0	0	0	0	0	0	0	0	0	0	0	0
XI-463	11	462033	463697	462865	ARS(11:462865)	Likely	No_firing	No_firing	0	0	0	0	0	0	0	0	0	0	0	0	0	0	0
XI-501	11	500415	501125	500770	ARS(11:500770)	Likely	No_firing	Checked	0	0	0	0	0	0	0	1	0	0	0	0	0	0	0
XI-517	11	516653	516902	516778	ARS1116	Confirmed	Unchecked	Unchecked	1	0	0	0	0	0	0	0	0	0	0	0	0	0	0
XI-530	11	530070	530560	530315	ARS1117	Confirmed	Checked	Checked	0	1	0	0	0	0	0	0	0	0	0	0	0	0	0
XI-582	11	581468	581706	581587	ARS1118	Confirmed	Checked	Checked	0	1	0	0	0	0	0	0	0	0	0	0	0	0	0
XI-612	11	611874	612107	611990	ARS1120	Confirmed	Checked	Checked	0	1	0	0	0	0	0	0	0	0	0	0	0	0	0
XI-633	11	632003	634377	633190	ARS(11:633190)	Likely	Checked	Checked	0	1	0	0	0	0	0	0	0	0	0	0	0	0	0
XI-642	11	642355	642602	642478	ARS1123	Confirmed	Checked	Checked	0	1	0	0	0	0	0	0	0	0	0	0	0	0	0
XI-662	11	658278	666417	662348	ARS(11:662347.5)	Likely	No_firing	No_firing	0	0	0	0	0	0	0	0	0	0	0	0	0	0	0
XII-1	12	23	2077	1050	ARS(12:1050)	Likely	No_firing	No_firing	0	0	0	0	0	0	0	0	0	0	0	0	0	0	0
XII-52	12	51860	52210	52035	ARS1203	Confirmed	Checked	Checked	0	1	0	0	0	0	0	0	0	0	0	0	0	0	0
XII-77	12	76711	77163	76937	ARS1205	Confirmed	Checked	Checked	0	1	0	0	0	0	0	0	0	0	0	0	0	0	0
XII-92	12	91417	91659	91538	ARS1206	Confirmed	Unchecked	Unchecked	1	0	0	0	0	0	0	0	0	0	0	0	0	0	0
XII-93	12	93166	93659	93412.5	ARS1206.5	Confirmed	Checkpoint-dependent	Checked	0	0	0	0	0	0	0	0	0	0	1	0	0	0	0
XII-151	12	150914	151421	151168	ARS1208	Confirmed	No_firing	No_firing	0	0	0	0	0	0	0	0	0	0	0	0	0	0	0
XII-157	12	156646	156883	156764	ARS1209	Confirmed	Unchecked	Unchecked	1	0	0	0	0	0	0	0	0	0	0	0	0	0	0
XII-223	12	222410	222792	222601	ARS1210	Confirmed	Checked	Checked	0	1	0	0	0	0	0	0	0	0	0	0	0	0	0
XII-231	12	231179	231422	231300	ARS1211	Confirmed	Unchecked	Unchecked	1	0	0	0	0	0	0	0	0	0	0	0	0	0	0
XII-244	12	243527	243960	243744	ARS1211.5	Confirmed	Checked	Checked	0	1	0	0	0	0	0	0	0	0	0	0	0	0	0
XII-289	12	289220	289469	289344	ARS1212	Confirmed	Checked	Checked	0	1	0	0	0	0	0	0	0	0	0	0	0	0	0
XII-344	12	343577	344033	343805	ARS1212.5	Confirmed	Checked	Checked	0	1	0	0	0	0	0	0	0	0	0	0	0	0	0
XII-373	12	373156	373400	373278	ARS1213	Confirmed	Unchecked	Unchecked	1	0	0	0	0	0	0	0	0	0	0	0	0	0	0
XII-413	12	412668	412897	412782	ARS1215	Confirmed	Unchecked	Unchecked	1	0	0	0	0	0	0	0	0	0	0	0	0	0	0
XII-451	12	450485	450726	450606	ARS1216	Confirmed	Checked	Checked	0	1	0	0	0	0	0	0	0	0	0	0	0	0	0
XII-459	12	458826	459141	458984	ARS1216.5	Confirmed	Checked	No_firing	0	0	0	0	0	0	1	0	0	0	0	0	0	0	0
XII-513	12	512868	513117	512992	ARS1217	Confirmed	Unchecked	Unchecked	1	0	0	0	0	0	0	0	0	0	0	0	0	0	0
XII-603	12	602938	603155	603046	ARS1218	Confirmed	Unchecked	Unchecked	1	0	0	0	0	0	0	0	0	0	0	0	0	0	0
XII-623	12	622672	623123	622898	ARS1219	Confirmed	Checked	Checked	0	1	0	0	0	0	0	0	0	0	0	0	0	0	0
XII-645	12	644937	645426	645182	ARS1219.7	Confirmed	No_firing	No_firing	0	0	0	0	0	0	0	0	0	0	0	0	0	0	0
XII-660	12	659823	660072	659948	ARS1220	Confirmed	Unchecked	Unchecked	1	0	0	0	0	0	0	0	0	0	0	0	0	0	0
XII-687	12	687249	687738	687494	ARS1220.5	Confirmed	No_firing	Unchecked	0	0	0	0	0	1	0	0	0	0	0	0	0	0	0
XII-731	12	730275	730832	730554	ARS1222	Confirmed	Unchecked	Unchecked	1	0	0	0	0	0	0	0	0	0	0	0	0	0	0
XII-745	12	744942	745179	745060	ARS1223	Confirmed	Unchecked	Unchecked	1	0	0	0	0	0	0	0	0	0	0	0	0	0	0
XII-794	12	794020	794269	794144	ARS1226	Confirmed	Unchecked	Unchecked	1	0	0	0	0	0	0	0	0	0	0	0	0	0	0
XII-822	12	821907	822336	822122	ARS1227	Confirmed	Checked	Checked	0	1	0	0	0	0	0	0	0	0	0	0	0	0	0
XII-889	12	888569	888810	888690	ARS1227.5	Confirmed	Checked	Checked	0	1	0	0	0	0	0	0	0	0	0	0	0	0	0
XII-928	12	928051	928540	928296	ARS1229	Confirmed	Checked	Checked	0	1	0	0	0	0	0	0	0	0	0	0	0	0	0
XII-948	12	947908	948358	948133	ARS1231	Confirmed	Checked	Checked	0	1	0	0	0	0	0	0	0	0	0	0	0	0	0
XII-1007	12	1007180	1007470	1007325	ARS1232	Confirmed	Checked	Checked	0	1	0	0	0	0	0	0	0	0	0	0	0	0	0
XII-1014	12	1013789	1014017	1013903	ARS1233	Confirmed	No_firing	Checked	0	0	0	0	0	0	0	1	0	0	0	0	0	0	0
XII-1020	12	1016304	1023304	1019804	ARS(12:1019804)	Likely	No_firing	No_firing	0	0	0	0	0	0	0	0	0	0	0	0	0	0	0
XII-1024	12	1023967	1024207	1024087	ARS1234	Confirmed	Checked	Checked	0	1	0	0	0	0	0	0	0	0	0	0	0	0	0
XII-1043	12	1042798	1043952	1043375	ARS(12:1043375)	Likely	No_firing	No_firing	0	0	0	0	0	0	0	0	0	0	0	0	0	0	0
XII-1056	12	1052304	1059304	1055804	ARS(12:1055804)	Likely	No_firing	No_firing	0	0	0	0	0	0	0	0	0	0	0	0	0	0	0
XII-1060	12	1059486	1059919	1.0597e+06	ARS1235	Confirmed	No_firing	Checked	0	0	0	0	0	0	0	1	0	0	0	0	0	0	0
XII-1064	12	1062398	1065752	1064075	ARS(12:1064075)	Likely	Checked	No_firing	0	0	0	0	0	0	1	0	0	0	0	0	0	0	0
XII-1071	12	1070198	1071952	1071075	ARS(12:1071075)	Likely	No_firing	No_firing	0	0	0	0	0	0	0	0	0	0	0	0	0	0	0
XIII-1	13	23	1261	642	ARS(13:642)	Likely	No_firing	No_firing	0	0	0	0	0	0	0	0	0	0	0	0	0	0	0
XIII-6	13	4983	7702	6342.5	ARS(13:6342.5)	Likely	No_firing	No_firing	0	0	0	0	0	0	0	0	0	0	0	0	0	0	0
XIII-10	13	8791	10699	9745	ARS(13:9745)	Likely	No_firing	Checked	0	0	0	0	0	0	0	1	0	0	0	0	0	0	0
XIII-32	13	31687	31935	31811	ARS1303	Confirmed	Unchecked	Unchecked	1	0	0	0	0	0	0	0	0	0	0	0	0	0	0
XIII-40	13	39922	40355	40138.5	ARS1304	Confirmed	Checked	Checked	0	1	0	0	0	0	0	0	0	0	0	0	0	0	0
XIII-45	13	44666	45681	45173.5	ARS(13:45173.5)	Likely	No_firing	No_firing	0	0	0	0	0	0	0	0	0	0	0	0	0	0	0
XIII-50	13	49645	50141	49893	ARS1304.5	Confirmed	No_firing	No_firing	0	0	0	0	0	0	0	0	0	0	0	0	0	0	0
XIII-74	13	73874	74373	74123.5	ARS1304.7	Confirmed	No_firing	No_firing	0	0	0	0	0	0	0	0	0	0	0	0	0	0	0
XIII-94	13	94216	94463	94339.5	ARS1305	Confirmed	Unchecked	Unchecked	1	0	0	0	0	0	0	0	0	0	0	0	0	0	0
XIII-137	13	137299	137548	137424	ARS1307	Confirmed	Unchecked	Unchecked	1	0	0	0	0	0	0	0	0	0	0	0	0	0	0
XIII-159	13	158846	159279	159062	ARS1307.5	Confirmed	Checked	Checked	0	1	0	0	0	0	0	0	0	0	0	0	0	0	0
XIII-184	13	183793	184037	183915	ARS1308	Confirmed	Checked	Unchecked	0	0	0	1	0	0	0	0	0	0	0	0	0	0	0
XIII-227	13	227023	227487	227255	ARS(13:227255)	Likely	Checked	Checked	0	1	0	0	0	0	0	0	0	0	0	0	0	0	0
XIII-263	13	263062	263296	263179	ARS1309	Confirmed	Unchecked	Unchecked	1	0	0	0	0	0	0	0	0	0	0	0	0	0	0
XIII-269	13	268223	269987	269105	ARS(13:269105)	Likely	Checkpoint-dependent	Checkpoint-dependent	0	0	0	0	0	0	0	0	1	0	0	0	0	0	0
XIII-287	13	286782	287067	286924	ARS1310	Confirmed	Unchecked	Unchecked	1	0	0	0	0	0	0	0	0	0	0	0	0	0	0
XIII-290	13	289203	290548	289876	ARS(13:289875.5)	Likely	No_firing	No_firing	0	0	0	0	0	0	0	0	0	0	0	0	0	0	0
XIII-342	13	341313	342207	341760	ARS(13:341760)	Likely	No_firing	No_firing	0	0	0	0	0	0	0	0	0	0	0	0	0	0	0
XIII-371	13	370976	371221	371098	ARS1312	Confirmed	Unchecked	Unchecked	1	0	0	0	0	0	0	0	0	0	0	0	0	0	0
XIII-421	13	420429	421629	421029	ARS(13:421029)	Likely	No_firing	Checked	0	0	0	0	0	0	0	1	0	0	0	0	0	0	0
XIII-433	13	432851	433347	433099	ARS1315	Confirmed	Checked	Checked	0	1	0	0	0	0	0	0	0	0	0	0	0	0	0
XIII-468	13	468177	468468	468322	ARS1316	Confirmed	Checked	Checked	0	1	0	0	0	0	0	0	0	0	0	0	0	0	0
XIII-482	13	480233	483637	481935	ARS(13:481935)	Likely	Checked	Checked	0	1	0	0	0	0	0	0	0	0	0	0	0	0	0
XIII-504	13	503346	504087	503716	ARS1319	Confirmed	Checked	Unchecked	0	0	0	1	0	0	0	0	0	0	0	0	0	0	0
XIII-536	13	535595	535843	535719	ARS1320	Confirmed	Unchecked	Unchecked	1	0	0	0	0	0	0	0	0	0	0	0	0	0	0
XIII-555	13	554392	554750	554571	ARS1322	Confirmed	Checked	Checked	0	1	0	0	0	0	0	0	0	0	0	0	0	0	0
XIII-569	13	568128	569097	568612	ARS(13:568612.5)	Likely	No_firing	No_firing	0	0	0	0	0	0	0	0	0	0	0	0	0	0	0
XIII-574	13	569500	577500	573500	ARS(13:573500)	Likely	No_firing	No_firing	0	0	0	0	0	0	0	0	0	0	0	0	0	0	0
XIII-611	13	611273	611488	611380	ARS1323	Confirmed	Unchecked	Unchecked	1	0	0	0	0	0	0	0	0	0	0	0	0	0	0
XIII-635	13	634479	634714	634596	ARS1324	Confirmed	Checked	Checked	0	1	0	0	0	0	0	0	0	0	0	0	0	0	0
XIII-649	13	649307	649551	649429	ARS1325	Confirmed	Unchecked	Unchecked	1	0	0	0	0	0	0	0	0	0	0	0	0	0	0
XIII-689	13	688766	689221	688994	ARS1326	Confirmed	Checked	Checked	0	1	0	0	0	0	0	0	0	0	0	0	0	0	0
XIII-727	13	723574	730574	727074	ARS(13:727074)	Likely	No_firing	No_firing	0	0	0	0	0	0	0	0	0	0	0	0	0	0	0
XIII-758	13	758222	758470	758346	ARS1327	Confirmed	Checked	Checked	0	1	0	0	0	0	0	0	0	0	0	0	0	0	0
XIII-763	13	759074	766074	762574	ARS(13:762574)	Likely	No_firing	No_firing	0	0	0	0	0	0	0	0	0	0	0	0	0	0	0
XIII-773	13	772629	772878	772754	ARS1328	Confirmed	Checked	Checked	0	1	0	0	0	0	0	0	0	0	0	0	0	0	0
XIII-805	13	805116	805338	805227	ARS1329	Confirmed	Checked	Checked	0	1	0	0	0	0	0	0	0	0	0	0	0	0	0
XIII-815	13	815341	815567	815454	ARS1330	Confirmed	Unchecked	Unchecked	1	0	0	0	0	0	0	0	0	0	0	0	0	0	0
XIII-837	13	836823	838167	837495	ARS(13:837495)	Likely	Checked	Checked	0	1	0	0	0	0	0	0	0	0	0	0	0	0	0
XIII-865	13	865288	865683	865486	ARS1331.5	Confirmed	No_firing	No_firing	0	0	0	0	0	0	0	0	0	0	0	0	0	0	0
XIII-879	13	878619	879115	878867	ARS1331.7	Confirmed	Checked	Checked	0	1	0	0	0	0	0	0	0	0	0	0	0	0	0
XIII-898	13	897804	898040	897922	ARS1332	Confirmed	Unchecked	Unchecked	1	0	0	0	0	0	0	0	0	0	0	0	0	0	0
XIII-919	13	918073	919137	918605	ARS(13:918605)	Likely	No_firing	No_firing	0	0	0	0	0	0	0	0	0	0	0	0	0	0	0
XIII-923	13	922023	924397	923210	ARS(13:923210)	Likely	No_firing	No_firing	0	0	0	0	0	0	0	0	0	0	0	0	0	0	0
XIV-1	14	50	2241	1145.5	ARS(14:1145.5)	Likely	No_firing	No_firing	0	0	0	0	0	0	0	0	0	0	0	0	0	0	0
XIV-9	14	6282	10914	8598	ARS(14:8598)	Likely	Checked	No_firing	0	0	0	0	0	0	1	0	0	0	0	0	0	0	0
XIV-15	14	13998	16375	15186.5	ARS(14:15186.5)	Likely	No_firing	No_firing	0	0	0	0	0	0	0	0	0	0	0	0	0	0	0
XIV-29	14	28467	28699	28583	ARS1405	Confirmed	Checked	Checked	0	1	0	0	0	0	0	0	0	0	0	0	0	0	0
XIV-62	14	61597	61894	61745.5	ARS1406	Confirmed	Checked	Checked	0	1	0	0	0	0	0	0	0	0	0	0	0	0	0
XIV-85	14	84295	85005	84650	ARS(14:84650)	Likely	No_firing	No_firing	0	0	0	0	0	0	0	0	0	0	0	0	0	0	0
XIV-90	14	89528	89802	89665	ARS1407	Confirmed	Unchecked	Unchecked	1	0	0	0	0	0	0	0	0	0	0	0	0	0	0
XIV-116	14	111000	121000	116000	ARS(14:116000)	Likely	No_firing	No_firing	0	0	0	0	0	0	0	0	0	0	0	0	0	0	0
XIV-127	14	126488	126981	126734	ARS1410	Confirmed	Checked	Checked	0	1	0	0	0	0	0	0	0	0	0	0	0	0	0
XIV-137	14	136575	137285	136930	ARS(14:136930)	Likely	No_firing	No_firing	0	0	0	0	0	0	0	0	0	0	0	0	0	0	0
XIV-170	14	169566	169804	169685	ARS1411	Confirmed	Checked	Checked	0	1	0	0	0	0	0	0	0	0	0	0	0	0	0
XIV-196	14	196055	196291	196173	ARS1412	Confirmed	Checked	Checked	0	1	0	0	0	0	0	0	0	0	0	0	0	0	0
XIV-250	14	250259	250506	250382	ARS1413	Confirmed	Checked	Checked	0	1	0	0	0	0	0	0	0	0	0	0	0	0	0
XIV-253	14	252383	254147	253265	ARS(14:253265)	Likely	No_firing	No_firing	0	0	0	0	0	0	0	0	0	0	0	0	0	0	0
XIV-280	14	279875	280108	279992	ARS1414	Confirmed	Checked	Checked	0	1	0	0	0	0	0	0	0	0	0	0	0	0	0
XIV-322	14	321917	322210	322064	ARS1415	Confirmed	Unchecked	Unchecked	1	0	0	0	0	0	0	0	0	0	0	0	0	0	0
XIV-325	14	324551	325764	325158	ARS(14:325157.5)	Likely	No_firing	No_firing	0	0	0	0	0	0	0	0	0	0	0	0	0	0	0
XIV-344	14	342963	344117	343540	ARS(14:343540)	Likely	No_firing	No_firing	0	0	0	0	0	0	0	0	0	0	0	0	0	0	0
XIV-353	14	352509	352996	352752	ARS1311.7	Confirmed	Checked	Checked	0	1	0	0	0	0	0	0	0	0	0	0	0	0	0
XIV-358	14	357215	357925	357570	ARS(14:357570)	Likely	No_firing	No_firing	0	0	0	0	0	0	0	0	0	0	0	0	0	0	0
XIV-359	14	358745	359455	359100	ARS(14:359100)	Likely	No_firing	No_firing	0	0	0	0	0	0	0	0	0	0	0	0	0	0	0
XIV-412	14	412263	412493	412378	ARS1417	Confirmed	Checked	Checked	0	1	0	0	0	0	0	0	0	0	0	0	0	0	0
XIV-416	14	415731	416931	416331	ARS(14:416331)	Likely	No_firing	No_firing	0	0	0	0	0	0	0	0	0	0	0	0	0	0	0
XIV-449	14	449343	449588	449466	ARS1419	Confirmed	Checked	Checked	0	1	0	0	0	0	0	0	0	0	0	0	0	0	0
XIV-499	14	498987	499232	499110	ARS1420	Confirmed	Checked	Checked	0	1	0	0	0	0	0	0	0	0	0	0	0	0	0
XIV-516	14	512969	519969	516469	ARS(14:516469)	Likely	No_firing	No_firing	0	0	0	0	0	0	0	0	0	0	0	0	0	0	0
XIV-546	14	545966	546201	546084	ARS1421	Confirmed	Unchecked	Unchecked	1	0	0	0	0	0	0	0	0	0	0	0	0	0	0
XIV-556	14	550890	560890	555890	ARS(14:555890)	Likely	No_firing	No_firing	0	0	0	0	0	0	0	0	0	0	0	0	0	0	0
XIV-561	14	561106	561384	561245	ARS1422	Confirmed	Checked	Unchecked	0	0	0	1	0	0	0	0	0	0	0	0	0	0	0
XIV-568	14	567715	569020	568368	ARS(14:568367.5)	Likely	Checked	No_firing	0	0	0	0	0	0	1	0	0	0	0	0	0	0	0
XIV-610	14	609458	609706	609582	ARS1424	Confirmed	Unchecked	Unchecked	1	0	0	0	0	0	0	0	0	0	0	0	0	0	0
XIV-617	14	615807	617621	616714	ARS(14:616714)	Likely	No_firing	No_firing	0	0	0	0	0	0	0	0	0	0	0	0	0	0	0
XIV-636	14	635660	635901	635780	ARS1426	Confirmed	Unchecked	Unchecked	1	0	0	0	0	0	0	0	0	0	0	0	0	0	0
XIV-692	14	691482	691727	691604	ARS1427	Confirmed	Checked	Checked	0	1	0	0	0	0	0	0	0	0	0	0	0	0	0
XIV-714	14	713642	714136	713889	ARS1428	Confirmed	Checked	Checked	0	1	0	0	0	0	0	0	0	0	0	0	0	0	0
XIV-734	14	734135	734845	734490	ARS(14:734490)	Likely	No_firing	No_firing	0	0	0	0	0	0	0	0	0	0	0	0	0	0	0
XIV-739	14	738550	738982	738766	ARS1428.5	Confirmed	Checked	Checked	0	1	0	0	0	0	0	0	0	0	0	0	0	0	0
XIV-764	14	764001	764500	764250	ARS1429	Confirmed	Checked	No_firing	0	0	0	0	0	0	1	0	0	0	0	0	0	0	0
XIV-773	14	769969	776969	773469	ARS(14:773469)	Likely	No_firing	No_firing	0	0	0	0	0	0	0	0	0	0	0	0	0	0	0
XIV-783	14	781453	784287	782870	ARS(14:782870)	Likely	No_firing	No_firing	0	0	0	0	0	0	0	0	0	0	0	0	0	0	0
XV-1	15	23	2646	1334.5	ARS(15:1334.5)	Likely	No_firing	No_firing	0	0	0	0	0	0	0	0	0	0	0	0	0	0	0
XV-11	15	9761	12672	11216.5	ARS(15:11216.5)	Likely	No_firing	Checked	0	0	0	0	0	0	0	1	0	0	0	0	0	0	0
XV-19	15	18367	20227	19297	ARS(15:19297)	Likely	Checked	Checked	0	1	0	0	0	0	0	0	0	0	0	0	0	0	0
XV-24	15	22523	24675	23599	ARS(15:23599)	Likely	No_firing	No_firing	0	0	0	0	0	0	0	0	0	0	0	0	0	0	0
XV-36	15	35667	35903	35785	ARS1506.5	Confirmed	Unchecked	Unchecked	1	0	0	0	0	0	0	0	0	0	0	0	0	0	0
XV-73	15	72636	72872	72754	ARS1507	Confirmed	Checked	Checked	0	1	0	0	0	0	0	0	0	0	0	0	0	0	0
XV-79	15	74000	84000	79000	ARS(15:79000)	Likely	No_firing	No_firing	0	0	0	0	0	0	0	0	0	0	0	0	0	0	0
XV-85	15	85195	85444	85319.5	ARS1508	Confirmed	Unchecked	Checked	0	0	1	0	0	0	0	0	0	0	0	0	0	0	0
XV-104	15	103253	104167	103710	ARS(15:103710)	Likely	No_firing	No_firing	0	0	0	0	0	0	0	0	0	0	0	0	0	0	0
XV-114	15	113843	114084	113964	ARS1509	Confirmed	Unchecked	Unchecked	1	0	0	0	0	0	0	0	0	0	0	0	0	0	0
XV-130	15	128922	130182	129552	ARS1509.3	Confirmed	No_firing	No_firing	0	0	0	0	0	0	0	0	0	0	0	0	0	0	0
XV-155	15	154972	155462	155217	ARS1509.5	Confirmed	No_firing	No_firing	0	0	0	0	0	0	0	0	0	0	0	0	0	0	0
XV-167	15	166974	167220	167097	ARS1510	Confirmed	Unchecked	Unchecked	1	0	0	0	0	0	0	0	0	0	0	0	0	0	0
XV-228	15	227481	228117	227799	ARS1510.5	Confirmed	Unchecked	Unchecked	1	0	0	0	0	0	0	0	0	0	0	0	0	0	0
XV-278	15	277529	277778	277654	ARS1511	Confirmed	Unchecked	Unchecked	1	0	0	0	0	0	0	0	0	0	0	0	0	0	0
XV-309	15	308969	309462	309216	ARS1512	Confirmed	Unchecked	Unchecked	1	0	0	0	0	0	0	0	0	0	0	0	0	0	0
XV-332	15	331493	332707	332100	ARS(15:332100)	Likely	No_firing	No_firing	0	0	0	0	0	0	0	0	0	0	0	0	0	0	0
XV-337	15	337279	337528	337404	ARS1513	Confirmed	Unchecked	Unchecked	1	0	0	0	0	0	0	0	0	0	0	0	0	0	0
XV-348	15	347633	348862	348248	ARS(15:348247.5)	Likely	Unchecked	Unchecked	1	0	0	0	0	0	0	0	0	0	0	0	0	0	0
XV-354	15	353743	354887	354315	ARS(15:354315)	Likely	Checked	Checked	0	1	0	0	0	0	0	0	0	0	0	0	0	0	0
XV-372	15	371693	372627	372160	ARS(15:372160)	Likely	No_firing	No_firing	0	0	0	0	0	0	0	0	0	0	0	0	0	0	0
XV-398	15	397773	399037	398405	ARS(15:398405)	Likely	No_firing	No_firing	0	0	0	0	0	0	0	0	0	0	0	0	0	0	0
XV-437	15	436732	436966	436849	ARS1513.5	Confirmed	Unchecked	Unchecked	1	0	0	0	0	0	0	0	0	0	0	0	0	0	0
XV-459	15	458023	459327	458675	ARS(15:458675)	Likely	No_firing	No_firing	0	0	0	0	0	0	0	0	0	0	0	0	0	0	0
XV-464	15	463698	464877	464288	ARS(15:464287.5)	Likely	Unchecked	Unchecked	1	0	0	0	0	0	0	0	0	0	0	0	0	0	0
XV-490	15	489645	490129	489887	ARS1514	Confirmed	Unchecked	Unchecked	1	0	0	0	0	0	0	0	0	0	0	0	0	0	0
XV-497	15	497144	497603	497374	ARS1515.5	Confirmed	Checked	Checked	0	1	0	0	0	0	0	0	0	0	0	0	0	0	0
XV-515	15	514258	515458	514858	ARS(15:514858)	Likely	No_firing	No_firing	0	0	0	0	0	0	0	0	0	0	0	0	0	0	0
XV-521	15	520541	521040	520790	ARS1515.7	Confirmed	No_firing	No_firing	0	0	0	0	0	0	0	0	0	0	0	0	0	0	0
XV-567	15	566409	566643	566526	ARS1516	Confirmed	Checked	Checked	0	1	0	0	0	0	0	0	0	0	0	0	0	0	0
XV-577	15	575463	578947	577205	ARS(15:577205)	Likely	No_firing	No_firing	0	0	0	0	0	0	0	0	0	0	0	0	0	0	0
XV-601	15	600885	600960	600922	ARS1517	Confirmed	Checked	Checked	0	1	0	0	0	0	0	0	0	0	0	0	0	0	0
XV-605	15	601221	608221	604721	ARS(15:604721)	Likely	No_firing	No_firing	0	0	0	0	0	0	0	0	0	0	0	0	0	0	0
XV-618	15	616913	618427	617670	ARS(15:617670)	Likely	Checked	Checked	0	1	0	0	0	0	0	0	0	0	0	0	0	0	0
XV-646	15	645796	646996	646396	ARS(15:646396)	Likely	No_firing	No_firing	0	0	0	0	0	0	0	0	0	0	0	0	0	0	0
XV-657	15	656632	656876	656754	ARS1519	Confirmed	Checked	Checked	0	1	0	0	0	0	0	0	0	0	0	0	0	0	0
XV-663	15	662888	663957	663422	ARS(15:663422.5)	Likely	No_firing	No_firing	0	0	0	0	0	0	0	0	0	0	0	0	0	0	0
XV-670	15	669805	670515	670160	ARS(15:670160)	Likely	No_firing	No_firing	0	0	0	0	0	0	0	0	0	0	0	0	0	0	0
XV-681	15	681112	681611	681362	ARS1520	Confirmed	Checked	Checked	0	1	0	0	0	0	0	0	0	0	0	0	0	0	0
XV-705	15	699500	709500	704500	ARS(15:704500)	Likely	Checked	Unchecked	0	0	0	1	0	0	0	0	0	0	0	0	0	0	0
XV-730	15	729739	729969	729854	ARS1521	Confirmed	Checked	Checked	0	1	0	0	0	0	0	0	0	0	0	0	0	0	0
XV-737	15	733221	740221	736721	ARS(15:736721)	Likely	No_firing	No_firing	0	0	0	0	0	0	0	0	0	0	0	0	0	0	0
XV-763	15	759221	766221	762721	ARS(15:762721)	Likely	No_firing	No_firing	0	0	0	0	0	0	0	0	0	0	0	0	0	0	0
XV-767	15	766617	766862	766740	ARS1523	Confirmed	Checked	Checked	0	1	0	0	0	0	0	0	0	0	0	0	0	0	0
XV-783	15	783344	783563	783454	ARS1524	Confirmed	Checked	Checked	0	1	0	0	0	0	0	0	0	0	0	0	0	0	0
XV-848	15	847666	848866	848266	ARS(15:848266)	Likely	No_firing	No_firing	0	0	0	0	0	0	0	0	0	0	0	0	0	0	0
XV-855	15	854735	855228	854982	ARS1525	Confirmed	Checked	Checked	0	1	0	0	0	0	0	0	0	0	0	0	0	0	0
XV-874	15	874190	874434	874312	ARS1526	Confirmed	Unchecked	Unchecked	1	0	0	0	0	0	0	0	0	0	0	0	0	0	0
XV-900	15	898603	900567	899585	ARS(15:899585)	Likely	No_firing	No_firing	0	0	0	0	0	0	0	0	0	0	0	0	0	0	0
XV-908	15	908288	908537	908412	ARS1528	Confirmed	Unchecked	Unchecked	1	0	0	0	0	0	0	0	0	0	0	0	0	0	0
XV-946	15	945350	946550	945950	ARS(15:945950)	Likely	No_firing	No_firing	0	0	0	0	0	0	0	0	0	0	0	0	0	0	0
XV-982	15	981454	981690	981572	ARS1529	Confirmed	Unchecked	Unchecked	1	0	0	0	0	0	0	0	0	0	0	0	0	0	0
XV-999	15	997703	999357	998530	ARS(15:998530)	Likely	No_firing	Checked	0	0	0	0	0	0	0	1	0	0	0	0	0	0	0
XV-1012	15	1011435	1012635	1012035	ARS(15:1012035)	Likely	No_firing	No_firing	0	0	0	0	0	0	0	0	0	0	0	0	0	0	0
XV-1023	15	1022548	1023652	1023100	ARS(15:1023100)	Likely	No_firing	Checked	0	0	0	0	0	0	0	1	0	0	0	0	0	0	0
XV-1054	15	1053490	1053901	1.0537e+06	ARS1529.5	Confirmed	Unchecked	Unchecked	1	0	0	0	0	0	0	0	0	0	0	0	0	0	0
XV-1058	15	1056048	1059952	1058000	ARS(15:1058000)	Likely	No_firing	No_firing	0	0	0	0	0	0	0	0	0	0	0	0	0	0	0
XV-1081	15	1077498	1085252	1081375	ARS(15:1081375)	Likely	No_firing	No_firing	0	0	0	0	0	0	0	0	0	0	0	0	0	0	0
XV-1091	15	1089998	1091252	1090625	ARS(15:1090625)	Likely	No_firing	No_firing	0	0	0	0	0	0	0	0	0	0	0	0	0	0	0
XVI-8	16	6778	8439	7608.5	ARS1601	Confirmed	No_firing	No_firing	0	0	0	0	0	0	0	0	0	0	0	0	0	0	0
XVI-13	16	12290	13227	12758.5	ARS1602	Confirmed	Checked	Checked	0	1	0	0	0	0	0	0	0	0	0	0	0	0	0
XVI-19	16	18202	19681	18941.5	ARS(16:18941.5)	Likely	No_firing	No_firing	0	0	0	0	0	0	0	0	0	0	0	0	0	0	0
XVI-43	16	42976	43212	43094	ARS1604	Confirmed	Checked	Checked	0	1	0	0	0	0	0	0	0	0	0	0	0	0	0
XVI-73	16	73038	73283	73160.5	ARS1605	Confirmed	Unchecked	Unchecked	1	0	0	0	0	0	0	0	0	0	0	0	0	0	0
XVI-91	16	89758	92975	91366.5	ARS(16:91366.5)	Likely	Checked	Checked	0	1	0	0	0	0	0	0	0	0	0	0	0	0	0
XVI-117	16	116505	116765	116635	ARS1607	Confirmed	Checked	Checked	0	1	0	0	0	0	0	0	0	0	0	0	0	0	0
XVI-163	16	161693	163447	162570	ARS(16:162570)	Likely	Checked	Checked	0	1	0	0	0	0	0	0	0	0	0	0	0	0	0
XVI-179	16	178643	179827	179235	ARS(16:179235)	Likely	No_firing	Checked	0	0	0	0	0	0	0	1	0	0	0	0	0	0	0
XVI-191	16	189963	191457	190710	ARS(16:190710)	Likely	Checked	Checked	0	1	0	0	0	0	0	0	0	0	0	0	0	0	0
XVI-196	16	194903	196097	195500	ARS(16:195500)	Likely	No_firing	No_firing	0	0	0	0	0	0	0	0	0	0	0	0	0	0	0
XVI-211	16	210467	211723	211095	ARS1609	Confirmed	Checked	Checked	0	1	0	0	0	0	0	0	0	0	0	0	0	0	0
XVI-215	16	214486	216511	215498	ARS(16:215498.5)	Likely	No_firing	No_firing	0	0	0	0	0	0	0	0	0	0	0	0	0	0	0
XVI-242	16	241223	242267	241745	ARS(16:241745)	Likely	No_firing	No_firing	0	0	0	0	0	0	0	0	0	0	0	0	0	0	0
XVI-251	16	250245	250955	250600	ARS(16:250600)	Likely	No_firing	No_firing	0	0	0	0	0	0	0	0	0	0	0	0	0	0	0
XVI-262	16	261168	262687	261928	ARS(16:261927.5)	Likely	Checked	Checked	0	1	0	0	0	0	0	0	0	0	0	0	0	0	0
XVI-274	16	273918	274962	274440	ARS(16:274440)	Likely	No_firing	No_firing	0	0	0	0	0	0	0	0	0	0	0	0	0	0	0
XVI-290	16	289483	289704	289594	ARS1614	Confirmed	Unchecked	Unchecked	1	0	0	0	0	0	0	0	0	0	0	0	0	0	0
XVI-299	16	297813	299287	298550	ARS(16:298550)	Likely	No_firing	Checked	0	0	0	0	0	0	0	1	0	0	0	0	0	0	0
XVI-304	16	303433	305027	304230	ARS(16:304230)	Likely	No_firing	Checked	0	0	0	0	0	0	0	1	0	0	0	0	0	0	0
XVI-318	16	316743	318397	317570	ARS(16:317570)	Likely	Checked	Checked	0	1	0	0	0	0	0	0	0	0	0	0	0	0	0
XVI-324	16	319000	329000	324000	ARS(16:324000)	Likely	No_firing	No_firing	0	0	0	0	0	0	0	0	0	0	0	0	0	0	0
XVI-332	16	331678	332074	331876	ARS1617	Confirmed	Checked	Checked	0	1	0	0	0	0	0	0	0	0	0	0	0	0	0
XVI-369	16	369003	369737	369370	ARS(16:369370)	Likely	No_firing	No_firing	0	0	0	0	0	0	0	0	0	0	0	0	0	0	0
XVI-377	16	376723	377937	377330	ARS(16:377330)	Likely	No_firing	Checked	0	0	0	0	0	0	0	1	0	0	0	0	0	0	0
XVI-385	16	384536	384784	384660	ARS1618	Confirmed	Unchecked	Unchecked	1	0	0	0	0	0	0	0	0	0	0	0	0	0	0
XVI-415	16	414032	416072	415052	ARS1618.5	Confirmed	Checkpoint-dependent	No_firing	0	0	0	0	0	0	0	0	0	0	0	1	0	0	0
XVI-418	16	418132	418359	418246	ARS1619	Confirmed	Unchecked	Unchecked	1	0	0	0	0	0	0	0	0	0	0	0	0	0	0
XVI-428	16	427273	428757	428015	ARS(16:428015)	Likely	Checked	Checked	0	1	0	0	0	0	0	0	0	0	0	0	0	0	0
XVI-440	16	439113	441372	440242	ARS(16:440242.5)	Likely	Unchecked	Unchecked	1	0	0	0	0	0	0	0	0	0	0	0	0	0	0
XVI-454	16	453658	454627	454142	ARS(16:454142.5)	Likely	No_firing	No_firing	0	0	0	0	0	0	0	0	0	0	0	0	0	0	0
XVI-457	16	456557	456805	456681	ARS1620.5	Confirmed	Checked	Checked	0	1	0	0	0	0	0	0	0	0	0	0	0	0	0
XVI-500	16	498853	500557	499705	ARS(16:499705)	Likely	No_firing	Checked	0	0	0	0	0	0	0	1	0	0	0	0	0	0	0
XVI-512	16	511619	511940	511780	ARS1621	Confirmed	Unchecked	Unchecked	1	0	0	0	0	0	0	0	0	0	0	0	0	0	0
XVI-553	16	552403	554287	553345	ARS(16:553345)	Likely	Unchecked	Unchecked	1	0	0	0	0	0	0	0	0	0	0	0	0	0	0
XVI-560	16	556133	563133	559633	ARS(16:559633)	Likely	Checkpoint-dependent	Checkpoint-dependent	0	0	0	0	0	0	0	0	1	0	0	0	0	0	0
XVI-564	16	563822	564061	563942	ARS1622	Confirmed	Unchecked	Unchecked	1	0	0	0	0	0	0	0	0	0	0	0	0	0	0
XVI-565	16	565046	565289	565168	ARS1622.5	Confirmed	Checked	Unchecked	0	0	0	1	0	0	0	0	0	0	0	0	0	0	0
XVI-584	16	584037	584486	584262	ARS1622.7	Confirmed	Checked	Checked	0	1	0	0	0	0	0	0	0	0	0	0	0	0	0
XVI-634	16	633868	634117	633992	ARS1623	Confirmed	Unchecked	Unchecked	1	0	0	0	0	0	0	0	0	0	0	0	0	0	0
XVI-685	16	684383	684632	684508	ARS1624	Confirmed	Unchecked	Unchecked	1	0	0	0	0	0	0	0	0	0	0	0	0	0	0
XVI-691	16	687133	694133	690633	ARS(16:690633)	Likely	No_firing	No_firing	0	0	0	0	0	0	0	0	0	0	0	0	0	0	0
XVI-696	16	695432	695681	695556	ARS1625	Confirmed	Checked	Checked	0	1	0	0	0	0	0	0	0	0	0	0	0	0	0
XVI-729	16	728393	729207	728800	ARS(16:728800)	Likely	No_firing	No_firing	0	0	0	0	0	0	0	0	0	0	0	0	0	0	0
XVI-749	16	749094	749341	749218	ARS1626	Confirmed	Checked	Checked	0	1	0	0	0	0	0	0	0	0	0	0	0	0	0
XVI-777	16	776921	777152	777036	ARS1626.5	Confirmed	Unchecked	Unchecked	1	0	0	0	0	0	0	0	0	0	0	0	0	0	0
XVI-819	16	819153	819393	819273	ARS1627	Confirmed	Unchecked	Unchecked	1	0	0	0	0	0	0	0	0	0	0	0	0	0	0
XVI-824	16	822993	825387	824190	ARS(16:824190)	Likely	No_firing	No_firing	0	0	0	0	0	0	0	0	0	0	0	0	0	0	0
XVI-843	16	842646	842894	842770	ARS1628	Confirmed	Unchecked	Unchecked	1	0	0	0	0	0	0	0	0	0	0	0	0	0	0
XVI-851	16	850007	851124	850566	ARS(16:850565.5)	Likely	No_firing	No_firing	0	0	0	0	0	0	0	0	0	0	0	0	0	0	0
XVI-864	16	863303	864667	863985	ARS(16:863985)	Likely	No_firing	No_firing	0	0	0	0	0	0	0	0	0	0	0	0	0	0	0
XVI-881	16	880854	881102	880978	ARS1630	Confirmed	Checked	Checked	0	1	0	0	0	0	0	0	0	0	0	0	0	0	0
XVI-930	16	929725	930435	930080	ARS(16:930080)	Likely	No_firing	No_firing	0	0	0	0	0	0	0	0	0	0	0	0	0	0	0
XVI-933	16	932976	933223	933100	ARS1631	Confirmed	No_firing	No_firing	0	0	0	0	0	0	0	0	0	0	0	0	0	0	0
XVI-942	16	940923	943157	942040	ARS(16:942040)	Likely	No_firing	No_firing	0	0	0	0	0	0	0	0	0	0	0	0	0	0	0
XVI-947	16	946803	947997	947400	ARS(16:947400)	Likely	No_firing	No_firing	0	0	0	0	0	0	0	0	0	0	0	0	0	0	0
									147	185	2	10	1	4	12	52	2	0	1	1	1	0	1
